# Supplementary material for: Antioxidant Capacity, Enzyme Activities Related to Energy Metabolism, and Transcriptome Analysis of Crassostrea hongkongensis Exposed to Hypoxia
Source: Antioxidants (Basel). 2024 Aug 30;13(9):1063. doi: 10.3390/antiox13091063 (PMC11429291; doi:10.3390/antiox13091063)
Supplement: Supplementary file 1 [file antioxidants-13-01063-s001.zip]

Archive with 4 entries (3 files):
- Supplementary/Table S1 The DEGs in H vs. N comparison group.xls
- Supplementary/Table S2 The DEGs in R vs. N comparison group.xls
- Supplementary/Table S3 The DEGs in R vs. H comparison group.xls
- Supplementary/
