# Supplementary material for: Antioxidant Capacity, Enzyme Activities Related to Energy Metabolism, and Transcriptome Analysis of Crassostrea hongkongensis Exposed to Hypoxia
Source: Antioxidants (Basel). 2024 Aug 30;13(9):1063. doi: 10.3390/antiox13091063 (PMC11429291; doi:10.3390/antiox13091063)
Supplement: Supplementary file 1 [file antioxidants-13-01063-s001.zip › Supplementary/Table S1 The DEGs in H vs. N comparison group.xls]

#ID	A-1_Count	A-2_Count	A-3_Count	B-1_Count	B-2_Count	B-3_Count	A-1_FPKM	A-2_FPKM	A-3_FPKM	B-1_FPKM	B-2_FPKM	B-3_FPKM	FDR	log2FC	regulated
Crassostrea_hongkongensis_newGene_1220	656	941	1007	393	284	478	6.919283	12.081864	13.130642	4.933708	2.974763	4.87895	0.0207746683122735	-1.08156889426339	down
CH0100642	84	101	39	489	338	488	6.284949	9.243617	3.579057	43.954563	25.265371	35.632992	1.41178025852501e-05	1.91625985771724	up
CH0100641	18	4	11	1099	1504	1625	1.365509	0.357078	0.981014	100.045677	114.152107	120.311417	6.85399520868838e-86	5.86292993470539	up
CH0200964	263	133	243	540	502	457	6.863706	4.221667	7.846984	16.800854	13.004171	11.557081	0.0217689958749171	1.01727657291986	up
CH0501474	2113	1643	1565	3966	5946	6420	39.054947	36.980637	35.759426	87.323654	109.136971	114.915276	7.96262772989619e-19	1.47949626534074	up
Crassostrea_hongkongensis_newGene_8091	198	128	191	66	84	64	4.511574	4.15545	5.217846	1.670983	2.290237	1.368559	0.010021440985211	-1.14171288090297	down
CH0404137	1041	846	804	1726	2158	2623	23.411404	23.167473	22.349169	46.244984	48.209553	57.157158	1.74308826424694e-12	1.1532676016181	up
CH0101414	944	245	284	83	14	96	19.724113	6.211866	7.313985	2.061443	0.290034	1.942349	0.0193414697070359	-1.49948742813224	down
CH0101411	131	425	509	67	87	42	3.359704	13.362691	16.243654	2.044188	2.228748	1.048643	0.00866913765240203	-1.56723453598666	down
CH0603388	28	35	27	110	105	117	0.42714	0.635697	0.5063	1.989245	1.585943	1.727877	0.00221634370458699	1.42939330457336	up
CH0700147	200	251	296	97	140	90	11.994292	18.274811	21.941433	6.904436	8.314029	5.219107	0.0435046585290047	-1.06141495487525	down
CH1000729	996	5744	5265	399	452	257	10.008816	70.322418	65.44175	4.773392	4.506706	2.495753	7.73952422890557e-06	-2.24206983337696	down
CH1001251	1152	1053	1474	3986	2917	3691	24.510031	27.274836	38.776215	101.006966	61.605274	76.027863	1.76535965851991e-05	1.31257793213659	up
CH0000449	0	0	0	53	614	95	0	0	0	2.456301	23.746058	3.562542	0.00472223875045343	1.62330780673272	up
CH0103261	0	0	0	132	181	171	0	0	0	1.33269	1.515797	1.396512	5.53427905102764e-22	4.18506250632519	up
Crassostrea_hongkongensis_newGene_6649	125	70	84	705	1299	690	5.505918	3.723488	4.568224	37.095535	56.988033	29.538408	1.45540179874754e-16	2.72924359939542	up
CH0301325	147	103	97	234	291	338	10.684595	9.096539	8.714623	20.219652	20.9531	23.776926	0.000148698820242391	1.13834129754026	up
CH0301324	4437	12973	5506	26895	19412	37075	64.0998	228.249313	98.348701	462.859253	278.444824	518.668823	0.0121606012276697	1.32620957294065	up
Crassostrea_hongkongensis_newGene_14169	337	757	740	1489	1617	1919	16.532303	40.00647	41.636332	74.21463	69.166258	74.494006	0.0441986597769752	1.06840071621234	up
CH0000892	233	112	187	74	84	71	13.665869	7.987367	13.543967	5.168926	4.891057	3.995223	0.0406539381755907	-1.04873972288043	down
CH0800397	106	87	80	15	3	13	6.239774	6.236667	5.841119	1.054413	0.175955	0.714815	0.00224749523857062	-1.75729961684138	down
CH0102249	626	399	138	1669	1603	3156	20.439585	15.863591	5.556005	64.981514	52.000362	99.868195	0.000149924677582671	1.79853088012952	up
Crassostrea_hongkongensis_newGene_18885	258	251	199	64	110	68	3.990026	4.726192	3.798852	1.164861	1.689119	1.00658	0.00044174162958492	-1.39105622791625	down
CH0702412	20	33	40	345	461	488	0.491094	1.004081	1.224239	10.324896	11.513515	11.879289	1.05998883063185e-15	2.94796454289149	up
CH0402183	589	910	1237	4704	5382	5427	31.135378	58.631046	80.952492	296.678375	282.910126	278.230316	2.00700743515153e-09	2.04290648779004	up
CH0802994	3	14	3	176	45	275	0.129601	1.046349	0.229238	13.264648	2.820442	16.912483	0.00574015570777458	1.65176633454641	up
CH0201172	5228	4039	6728	13365	10756	15368	38.741531	36.451031	61.65255	117.986061	79.144791	110.289261	0.000442430152312682	1.11033664861127	up
CH0400940	676	493	161	47	183	64	8.968705	7.957214	2.627853	0.736675	2.403052	0.818824	0.0418567612676341	-1.34702725542001	down
CH0401091	266	307	231	776	758	816	11.20677	15.791842	12.056378	39.041874	31.764925	33.356007	1.92122739265649e-07	1.35814999737627	up
CH0802234	1073	823	2332	4441	5361	5938	106.393936	99.394913	285.907288	524.608643	527.790955	570.21759	0.00178039445980204	1.42893882738308	up
CH0501270	13	6	31	223	159	322	0.520308	0.30012	1.543395	10.936776	6.503897	12.830642	7.54270003951431e-05	2.09608808681519	up
CH0202036	0	0	0	64	37	149	0	0	0	1.347008	0.639219	2.550778	0.000318206453258721	1.96122835605501	up
CH0202038	0	0	0	45	433	1655	0	0	0	2.795686	22.853088	85.212776	0.00450505996130182	1.62828373643461	up
CH0802835	58	77	81	437	925	204	0.62014	1.012671	1.074409	5.634389	9.953321	2.13209	0.000862768230530406	1.78728254629677	up
CH0800315	408	722	336	1018	1084	2387	7.531235	16.233994	7.679029	22.414505	19.883718	42.719517	0.0435046585290047	1.1468668534893	up
CH0601055	159	174	86	295	331	622	15.617279	20.746943	10.355228	34.506615	32.263058	59.177574	0.0302445645898279	1.16671523925671	up
CH0601056	195	171	139	370	505	811	21.44663	22.85799	18.859264	48.64238	55.308441	86.668701	0.000111129889462522	1.42194269602582	up
CH0601057	305	309	256	511	726	1205	19.395933	23.871185	20.054697	38.686653	45.783333	74.203293	0.00301527338049355	1.19087791121595	up
CH0203135	71	231	193	0	2	0	1.897636	7.539509	6.404422	0	0.047068	0	1.39481456678536e-06	-2.47320251469517	down
CH0101179	18	58	110	510	775	587	0.379095	1.535017	2.965533	13.331704	16.882603	12.459893	0.000434795546413255	1.90203278658502	up
CH0800290	89	113	213	0	0	0	0.992992	1.535369	2.937586	0	0	0	2.28654921777954e-09	-2.93060352630881	down
CH0500142	1391	1144	764	469	500	555	14.682288	14.702958	9.969949	5.888271	5.24157	5.674699	4.5465253655628e-05	-1.09723519051391	down
CH1002082	88	26	47	7	3	12	2.026597	0.724525	1.324251	0.179972	0.046162	0.25317	0.0444717833010775	-1.36678716151486	down
CH0900814	52	26	21	230	191	64	1.019827	0.621023	0.509871	5.370768	3.718848	1.20836	0.0424940579750971	1.3512781149259	up
Crassostrea_hongkongensis_newGene_728	0	0	0	196	378	257	0	0	0	4.068559	6.477191	4.272762	3.84434425342318e-28	4.65359961823693	up
CH0701449	1231	1472	1267	2455	4115	4967	47.98999	69.883766	61.089832	114.040131	159.337051	187.608307	1.52549519482742e-05	1.2919040347805	up
CH0300688	1898	2407	2294	4646	7701	9639	95.704193	147.818344	143.069885	279.114868	385.673523	470.810303	1.76306782120996e-06	1.45125033366671	up
CH0602513	2195	3714	6853	382	872	945	145.111877	299.015442	560.195496	30.024693	57.22485	60.469894	1.51406296803652e-05	-1.99664911093265	down
CH0403342	9283	4264	2841	14423	33328	38394	1324.665527	741.09845	501.189697	2451.881104	4722.269531	5305.798828	3.69853585117968e-06	1.88857075200373	up
CH0700688	206	226	170	497	584	557	10.350372	13.840071	10.57217	29.856758	29.234037	27.177153	9.54361086018068e-07	1.26470401367279	up
CH0402796	875	646	704	309	331	178	74.706871	67.124481	74.34874	31.363884	28.000372	14.700921	0.000942470234220745	-1.28963453325736	down
Crassostrea_hongkongensis_newGene_15876	197	39	131	6	24	17	2.125374	0.506244	1.746479	0.074589	0.253124	0.171756	0.014589543473361	-1.5398518833248	down
CH0900239	210	260	134	873	1141	1256	5.017093	7.569749	3.964383	24.880526	27.101082	29.095705	1.96229663002987e-11	2.06759299599957	up
CH0102792	49	63	57	9	17	6	0.629346	0.991435	0.906877	0.128345	0.218445	0.063729	0.0216897137038725	-1.45608135533434	down
CH0201479	1587	1537	748	2656	8409	3835	234.962936	277.103546	136.992157	468.562408	1236.71814	550.011475	0.00222919085435123	1.45549738632765	up
Crassostrea_hongkongensis_newGene_6867	3213	3282	2883	3528	16997	24162	151.359634	188.350464	167.97467	198.037308	795.215332	1102.527466	0.0043563252292386	1.51782093401318	up
CH0603083	401	470	444	985	962	1272	18.543713	26.426607	25.374699	54.27282	44.161335	56.952179	8.02448607455905e-05	1.10561030636263	up
CH0100991	1436	703	692	1256	2294	3466	15.955276	9.512122	9.504094	16.620832	25.309956	37.289658	0.0367455305153045	1.03637280192514	up
CH0701394	604	610	606	844	1821	1656	42.049828	51.68129	52.119446	69.976982	125.872086	111.691116	0.00640613537497771	1.011316269387	up
CH0403869	258	254	180	426	481	677	10.029545	12.06644	8.660052	19.749222	18.601944	25.553534	0.00349575068104662	1.00279354284316	up
CH0900709	254	372	222	870	1048	685	5.463404	9.768891	5.913891	22.351746	22.452604	14.311143	0.00137704873015861	1.30168627327716	up
CH0600364	3182	3968	5339	4860	15008	19527	116.340645	176.7061	241.40744	211.712387	544.894653	691.494812	0.0374155401254124	1.16254299856696	up
CH0000438	0	0	4	254	163	309	0	0	0.278995	17.598949	9.4196	17.381874	3.92293994875384e-10	3.03127198719437	up
CH0603122	508	494	1211	2696	2379	4064	10.469531	12.407429	30.890575	66.267181	48.749126	81.219948	0.00167503439266434	1.49744805887135	up
CH0702368	550	479	496	1431	1231	1941	11.769521	12.493921	13.131882	36.535576	26.177891	40.269836	6.5402332418082e-09	1.41295726958134	up
CH0100332	56	93	19	2685	1878	5117	1.802546	3.632896	0.723333	103.64756	60.43018	160.602615	1.19706680069151e-18	3.77076600416574	up
Crassostrea_hongkongensis_newGene_11882	1	4	6	127	27	45	0.014014	0.072036	0.123916	2.752321	0.481233	0.776387	0.0437556641606345	1.33514517394688	up
Crassostrea_hongkongensis_newGene_15256	20	28	8	434	197	390	0.180228	0.321407	0.089701	4.893766	1.845036	3.571966	2.48950683861836e-08	2.62548545682654	up
Crassostrea_hongkongensis_newGene_15253	32	45	4	295	173	209	0.609295	1.16396	0.066905	6.06416	3.218873	3.768259	0.0217867414166732	1.48160543021049	up
Crassostrea_hongkongensis_newGene_2333	47	89	59	0	2	0	1.127694	2.618732	1.756833	0	0.03988	0	0.00025122754695305	-1.99782738153081	down
CH1001282	1733	2841	1727	6289	3639	9491	34.770317	69.432846	42.855759	150.37262	72.518181	184.463837	0.0106985881870883	1.23347344718391	up
CH0203500	384	108	265	56	67	53	16.03791	5.453074	13.675234	2.759215	2.775548	2.107041	0.00306901454408737	-1.54870644176445	down
CH0403687	421	823	465	3294	2449	3176	18.783878	44.715595	25.664091	175.246185	108.594124	137.357269	3.0570043588239e-07	1.91120355589592	up
CH0100580	170	149	91	315	399	454	11.339297	12.075983	7.461211	25.038038	26.46423	29.364628	0.000257044372991808	1.27249538881514	up
Crassostrea_hongkongensis_newGene_5495	4	3	7	58	29	35	0.144597	0.121635	0.337971	2.827926	1.167617	1.368867	0.0337435098366343	1.41676162984843	up
CH0701121	169	243	126	413	474	656	12.435298	21.736437	11.391681	36.133423	34.6091	46.74168	0.00850510425383315	1.18601189783565	up
CH0700653	599	577	514	1143	1462	2056	47.999229	56.285595	50.841171	109.101845	116.303932	159.559204	5.59452686498007e-07	1.27193569348098	up
CH0601618	472	364	191	1708	1084	1365	3.233258	3.033982	1.614921	13.948935	7.378766	9.061105	2.62085582964345e-05	1.6593457457476	up
CH0601619	43	19	33	109	381	452	0.749218	0.389682	0.698524	2.249163	6.595506	7.629614	3.44018960883833e-05	2.08504510331187	up
Crassostrea_hongkongensis_newGene_19477	267	51	25	0	0	0	4.800927	1.144906	0.651719	0	0	0	0.0143131971085678	-1.46461739720224	down
Crassostrea_hongkongensis_newGene_7371	19	22	16	118	98	79	0.494441	0.678275	0.488137	3.654238	2.539206	1.999864	0.00119849793185011	1.65482883887126	up
Crassostrea_hongkongensis_newGene_11806	2874	352	1660	514	326	197	26.087129	4.021	19.3197	5.393822	3.146461	1.667201	0.0487620228355395	-1.31945311589421	down
CH0201193	51	20	25	91	121	93	2.019262	0.956995	1.239423	4.346756	4.797446	3.597146	0.0451385694667382	1.20037110386476	up
CH0000749	43	10	21	161	225	127	2.210382	0.571967	1.288535	9.864629	11.47488	6.306215	0.000706194252207448	1.80577390218913	up
CH0000295	19	19	12	75	104	403	0.104024	0.128595	0.075992	0.494296	0.574203	2.174614	0.0017189439015393	1.79789396994055	up
CH0802996	136	287	424	1472	1172	945	18.221769	47.0089	70.425728	235.846619	156.475006	123.006294	0.00942109060003382	1.42726549224682	up
CH0802997	13	47	27	103	175	178	0.970608	4.618329	2.665801	9.854445	13.950344	13.89223	0.035087512519275	1.36751103988738	up
CH0201585	73	59	63	136	196	257	1.831825	1.804241	1.957456	4.057828	4.879297	6.238994	0.00167503439266434	1.27893369487304	up
CH0403974	1672	1408	1098	424	440	413	12.307175	12.621289	9.998116	3.718554	3.214797	2.944499	7.14455716369951e-18	-1.68979776499825	down
CH0200214	131	70	149	17	22	42	2.857434	1.849933	4.016341	0.425321	0.463024	0.886541	0.0105001662805582	-1.48535824587882	down
CH0500723	283	384	552	84	198	133	10.556385	17.447218	25.498989	3.721303	7.343331	4.803546	0.0190701912548436	-1.28689181825387	down
CH0000830	15615	24068	12817	9746	4647	5761	148.196732	278.192108	150.400085	110.187073	43.789101	52.943703	0.0199281919576471	-1.16886885399095	down
CH0501116	739	1453	2851	48	177	36	3.70864	8.882608	17.692841	0.282039	0.88112	0.171154	1.72695482760512e-06	-2.42427766986011	down
Crassostrea_hongkongensis_newGene_13675	195	470	99	12	2	0	1.456504	4.3218	0.819061	0.09547	0.01329	0	0.0256180052503893	-1.39002736993796	down
CH0600675	1105	648	290	2897	2670	3178	62.764561	44.799934	20.336658	196.005966	150.587738	174.776535	3.44264804076961e-05	1.6996320649074	up
CH0302068	656	445	565	879	1341	1579	12.219149	10.080087	12.996972	19.49193	24.801052	28.474442	0.00022746503109725	1.02271131662069	up
CH0300034	2384	2955	2506	5976	5550	6656	44.350983	66.946411	57.627018	132.440048	102.514389	119.898262	1.59047752452234e-05	1.05477522962074	up
CH0303075	390	261	443	76	147	106	10.011618	8.160747	14.083798	2.316048	3.747352	2.62403	0.000149924677582671	-1.52919303117953	down
CH1000134	38	28	105	4	7	11	0.221136	0.192935	0.757639	0.027181	0.037556	0.062019	0.0434486664537257	-1.37073936370698	down
CH0302989	447	514	450	1172	1389	1892	11.25673	15.773317	14.01009	35.187313	34.77124	46.192322	2.0766629980659e-08	1.43946982361692	up
CH0703001	324	470	177	54	129	57	14.792647	26.159973	9.979347	2.898807	5.822502	2.484987	0.0110327119531879	-1.46012768089244	down
CH0603421	534	243	450	3026	4190	5475	33.581055	18.602049	34.977909	226.740494	261.70105	333.530792	4.96585261476381e-25	2.93054675693134	up
CH0603420	1591	1424	1057	3189	3000	5017	100.081711	109.082497	82.190437	238.960083	187.398438	305.639221	2.05426122236562e-06	1.27791022893842	up
CH0201099	622	402	367	216	230	146	12.538814	9.876849	9.149769	5.185512	4.594431	2.833637	0.0075453632713959	-1.10318684881033	down
CH0400410	801	630	278	198	207	201	4.904103	4.693364	2.102835	1.441491	1.257449	1.186049	0.00771497933600504	-1.25669588587234	down
CH0700495	7	10	10	119	45	37	0.136452	0.241983	0.243865	3.090416	0.959599	0.781674	0.0445481740853019	1.36627025431746	up
CH0000970	882	908	487	958	3625	5234	27.814381	34.866993	18.970552	35.981537	113.496735	159.856461	0.0099139779594037	1.42709747480767	up
CH0701953	1717	1926	2145	5159	3862	4152	29.021475	39.652866	44.848663	103.927803	64.834648	67.981468	0.00253249811207336	1.00764413700552	up
CH0202054	344	182	204	892	553	565	19.919964	12.826393	14.587277	61.497444	31.773638	31.691292	0.00807834726191486	1.20660160624251	up
CH1002021	69	27	16	90	328	424	0.552688	0.258863	0.158577	0.859515	2.615371	3.294145	0.00732964201689316	1.61271165885164	up
Crassostrea_hongkongensis_newGene_13227	39	0	7	682	595	186	0.290994	0	0.05661	6.267911	4.58166	1.368631	0.0331627620470169	1.35739430608991	up
CH0300177	229	107	93	4	9	0	8.351818	4.729312	4.166179	0.159546	0.326284	0	0.000643967851145531	-1.90985617529633	down
CH0300179	122	35	42	0	0	0	5.057251	1.72541	2.109293	0	0	0	0.000331744311732916	-1.95625583429275	down
CH0300178	69	80	95	0	3	0	2.358669	3.358091	4.037825	0	0.092812	0	4.74387292606478e-05	-2.17027130599562	down
CH0303731	109	61	20	433	304	397	7.864901	5.38805	1.757289	37.422058	21.919662	27.905672	0.00133231683215345	1.72238209664499	up
CH0303733	343	440	175	1004	681	920	24.569307	38.433956	15.519758	85.823311	48.515457	63.895012	0.0387827559909122	1.10747531219648	up
CH0501772	256	455	370	536	2770	3535	1.709312	3.709479	3.056411	4.274197	18.408697	22.915865	0.003251475117278	1.6356914020035	up
CH0500420	356	350	241	78	179	90	7.640486	9.147229	6.394999	1.986444	3.802757	1.860657	0.0149450059748485	-1.23086224230849	down
CH0600070	190	153	341	35	97	51	3.115355	3.051651	6.913092	0.682963	1.569586	0.810757	0.0235872499093568	-1.3730335949309	down
CH0102156	292	169	317	122	109	123	8.190027	5.775335	10.970779	4.074255	3.018515	3.33455	0.0435274629212561	-1.00937363509122	down
CH0100448	83	145	70	775	648	1246	3.721202	7.978592	3.8583	41.674469	29.048298	54.50927	1.77595677752125e-09	2.40124870509866	up
CH0602376	417	474	46	8	8	10	8.843532	12.252304	1.204713	0.196667	0.153795	0.195874	1.49023298902823e-05	-2.27944420336761	down
CH0901753	69	88	77	11	24	13	1.254846	1.947262	1.737682	0.222346	0.434118	0.227825	0.00349575068104662	-1.60916608512024	down
CH0403388	155	350	111	1590	562	1544	3.408868	9.416571	3.010594	41.893784	12.323425	33.059513	0.00335885680532855	1.63616591420833	up
CH0601206	5234	3617	3238	10256	11507	13397	91.553116	77.044128	70.011635	213.704117	199.846069	226.920563	1.96045891534337e-22	1.43707724996569	up
Crassostrea_hongkongensis_newGene_19588	159	45	215	18	7	28	1.438698	0.402698	1.964792	0.152152	0.044165	0.193641	0.0203079345520626	-1.49503796252309	down
CH0503577	42	103	88	21	11	17	1.24923	3.749026	3.235333	0.720612	0.299083	0.490663	0.0472962762479585	-1.3389820312128	down
CH0103185	188	20	125	13	14	4	2.858786	0.357338	2.35025	0.223056	0.197729	0.051576	0.0437556641606345	-1.35896230134341	down
CH0402084	94	108	116	287	295	442	2.427964	3.398798	3.711975	8.863751	7.586588	11.093411	0.000293157619865927	1.36546566289172	up
CH0601248	478	342	440	963	1153	1730	30.851074	26.868988	35.141541	74.126045	73.993301	108.299217	4.18045024452114e-07	1.39584558526593	up
CH0502385	91	147	130	25	40	54	4.953922	9.732256	8.759127	1.59077	2.140102	2.814629	0.0305887117397481	-1.27730720164336	down
CH0703544	122	138	68	645	794	296	2.566014	3.553997	1.766	16.258183	16.66964	6.064878	0.000499447644060155	1.71443473501574	up
Crassostrea_hongkongensis_newGene_20047	469	275	330	131	195	84	10.518371	7.872582	12.490613	3.329805	5.643102	2.937896	0.0255522256417961	-1.15755416177431	down
CH0701393	608	672	536	941	1700	1896	32.300495	43.498676	35.236328	59.577927	89.775055	97.630608	0.00117730845230619	1.09050009901144	up
CH0100204	1047	845	546	285	439	286	34.491642	33.922607	22.235479	11.169605	14.362787	9.113009	0.00117730845230619	-1.18167132138772	down
CH0401003	231	100	171	451	292	690	9.731254	5.125257	8.922233	22.6782	12.208802	28.225981	0.0418567612676341	1.13984023535982	up
CH0703335	27	98	169	8	14	14	1.593096	7.142615	12.517325	0.509957	0.816704	0.79343	0.0252816346218434	-1.46050584643583	down
CH1000291	154	61	259	33	19	33	1.652025	0.795806	3.449636	0.418601	0.197073	0.342101	0.018259570795947	-1.48403961458356	down
CH1000902	64	6	28	187	207	343	2.078999	0.235666	1.124489	7.312449	6.742043	10.91368	0.0116931156092429	1.56432471693369	up
CH0301831	1653	935	1229	327	498	478	22.541193	15.518037	20.72014	5.306887	6.735889	6.300262	3.68411248753213e-10	-1.5158519380725	down
CH0501326	61	78	51	311	170	156	1.276575	1.99529	1.305362	7.774942	3.537931	3.174641	0.0467558766740957	1.21931186054828	up
CH0802385	983	1532	187	2340	3244	9032	8.005258	15.198229	1.884166	22.707937	26.246801	71.267525	0.0435046585290047	1.34807803365049	up
Crassostrea_hongkongensis_newGene_8931	41	26	29	80	159	182	1.072165	0.587232	0.663001	2.225732	3.450132	3.737807	0.00137704873015861	1.55501606212578	up
CH0202616	248	220	270	64	116	128	5.021864	5.431865	6.760796	1.529874	2.31614	2.495582	0.00673285361678794	-1.1686484113306	down
CH0901235	65	86	76	247	241	359	1.281158	2.058743	1.84161	5.831344	4.735022	6.887261	0.000105931283358121	1.51507741755653	up
CH0302379	4868	1651	5227	1696	1618	1513	51.73542	21.361797	68.685516	21.472788	17.065208	15.562498	0.0386726879230846	-1.0861768033285	down
CH0302378	4414	2866	1830	3865	8652	9618	109.422127	86.514496	56.091831	114.128242	212.970367	230.896988	0.0278313842378601	1.02597961705279	up
CH0900523	2608	2483	2000	4406	5254	7285	22.406174	25.973822	21.24402	45.09528	44.814011	60.605953	3.19189986197274e-07	1.10798295814626	up
CH0900521	714	1034	726	1613	2219	3718	6.247172	11.018155	7.854308	16.809227	19.275568	31.510664	0.00167503439266434	1.26768596028789	up
CH0102687	319	503	289	2582	664	1270	3.52244	6.760893	3.936579	33.982124	7.277155	13.58328	0.0256952227818294	1.35371742768837	up
CH0900882	31	140	34	257	357	753	1.448084	8.1837	1.980451	14.736517	17.034653	35.11488	0.0376337917730042	1.39026380024269	up
CH0401129	1872	3185	1246	5717	5014	8525	135.157715	280.160767	111.262276	491.873352	359.560455	596.295959	0.00736140931682948	1.24097161186303	up
CH0700784	2629	2026	2958	980	884	1346	3.253647	3.053043	4.525708	1.444117	1.086288	1.612811	1.28903885280894e-05	-1.23043387017264	down
Crassostrea_hongkongensis_newGene_1610	951	510	1284	125	342	316	16.858589	11.004614	28.146198	2.626429	6.006419	5.421248	0.00408960929542898	-1.46084538751801	down
CH0502591	57	39	45	174	184	239	1.991361	1.655751	1.940541	7.275526	6.38722	8.105459	1.70889068607061e-07	1.75221812486781	up
CH0800289	0	11	5	138	2043	1427	0	0.153169	0.064943	1.887952	23.423349	15.959581	0.00100407283795566	1.82919382606115	up
CH0603188	445	346	380	712	946	1114	3.726953	3.529728	3.931079	7.108922	7.866116	9.042472	1.43420176258245e-07	1.1025199075137	up
CH0900166	39838	25880	29325	7867	23664	8588	2415.483154	1911.067505	2198.442871	568.216003	1424.587891	504.214722	0.0321710339940721	-1.09136942122051	down
CH0103843	35	64	105	1354	57	974	1.005675	2.23082	3.738208	46.826626	1.621488	27.38253	0.0418567612676341	1.3678401776196	up
CH0702527	1119	1262	1275	2830	2445	3607	15.864307	21.790812	22.355938	47.809574	34.431553	49.538033	7.01180119856712e-05	1.09964117473456	up
CH0401824	1629	2188	2459	8222	5071	8435	18.127867	29.664873	33.850349	109.045784	56.057018	90.939079	4.66422236017446e-05	1.47185683876092	up
CH0103158	1436	557	390	150	265	123	26.330751	12.422384	8.842013	3.265435	4.811488	2.172252	0.00267737554356547	-1.5631658760313	down
CH0403076	2024	1691	2197	4871	4960	4809	38.004021	38.67931	51.017799	108.987518	92.493248	87.469444	3.05272763821604e-09	1.17601734059135	up
CH0404221	61	71	93	345	186	332	5.485396	7.840124	10.481216	37.568314	16.803316	29.358585	0.00596029426992504	1.41121767115314	up
CH0601284	38	16	16	178	205	185	0.660759	0.33888	0.34361	3.746317	3.593476	3.168994	1.33513844632254e-08	2.32004522041601	up
CH0801033	163	63	140	15	25	6	7.352044	3.459016	7.814925	0.799124	1.091913	0.249112	0.0036201710720662	-1.69833390713388	down
CH0100886	80	70	37	14	12	9	2.772785	2.945997	1.567655	0.575146	0.391705	0.30128	0.0100935028306134	-1.53376031732236	down
CH0701454	310	167	195	637	995	689	18.505756	12.093415	14.324333	45.252747	58.980186	39.819736	3.66172870056682e-07	1.55534035937772	up
CH0502701	747	1143	649	2033	2135	3137	48.810936	90.978638	52.396198	158.310867	138.561478	198.542603	0.000802644066324326	1.24056629295781	up
CH0900455	53	76	40	185	544	189	1.105488	1.940316	1.045531	4.655059	11.442679	3.869284	0.00677647233531733	1.54529347117084	up
Crassostrea_hongkongensis_newGene_7459	407	565	1306	214	230	292	21.255213	36.274658	84.791905	12.826434	11.725206	14.111667	0.0330473156390455	-1.27369837076296	down
CH0303975	526	1020	833	2991	2367	4261	3.945437	9.322993	7.723191	26.744661	17.640001	30.970417	9.48155678586257e-05	1.57383175937085	up
CH0901446	633	1744	1997	3589	13611	31633	6.756876	22.686954	26.383812	45.679138	144.415512	327.362366	0.012227517428138	1.56756279748999	up
CH0301139	64	62	66	217	179	254	1.229196	1.462332	1.568712	5.022638	3.43853	4.779432	0.00012145689126718	1.44209559058071	up
CH0502274	736	691	1131	2264	1763	3707	6.722509	7.69378	12.774455	24.653284	15.996492	32.817097	0.0037161757255741	1.25071207063255	up
CH0602269	1220	1738	1193	502	477	612	10.34459	17.960197	12.51319	5.068017	4.016495	5.022945	2.27126273080451e-05	-1.33763748379824	down
CH0103227	328	39	22	0	0	0	4.58524	0.650453	0.364801	0	0	0	0.0481588682036492	-1.24452299878574	down
CH0702859	69	137	64	6	14	27	0.931657	2.281751	1.072903	0.093914	0.184182	0.348043	0.0285579282617874	-1.43512706999536	down
CH0402789	1944	912	681	5443	11581	12192	50.540573	28.879343	21.873545	168.614624	299.005219	306.998016	1.08306453709701e-12	2.50431928875628	up
CH0400522	19	23	19	60	76	67	0.391483	0.58471	0.491426	1.488701	1.577584	1.366117	0.0374155401254124	1.21892729983249	up
CH0801823	434	301	140	16	36	55	2.298265	1.939887	0.916835	0.09608	0.186647	0.281683	2.93042354061486e-05	-2.07458861668241	down
CH0101364	413	81	140	312	1726	1240	1.865255	0.442908	0.780985	1.679396	7.75414	5.435149	0.0342027312689205	1.38457214697979	up
CH0703070	320	266	210	882	1549	2022	8.614495	8.731419	6.999286	28.305452	41.451847	52.790142	2.28712615482351e-12	2.11688973421701	up
CH0702452	754	633	712	222	411	417	7.637464	7.814927	8.925844	2.678797	4.136242	4.087388	0.0024655381274923	-1.00598779333478	down
CH0603357	734	595	548	1258	1594	1575	37.003788	36.516609	34.16357	75.537788	79.814575	76.914261	1.19706680069151e-18	1.13723806191729	up
CH0600311	620	193	589	1421	1097	2589	7.492588	2.842357	8.804719	20.4739	13.180613	30.33886	0.0135234828365845	1.34548891945385	up
CH0501503	1036	882	767	2272	1977	2611	13.059574	13.533393	11.955071	34.123825	24.741222	31.880917	3.831572783177e-10	1.22989582031713	up
CH0802161	64	43	34	236	288	101	5.251871	4.25608	3.46306	23.302563	23.684484	8.070059	0.0116172700278939	1.45498699699122	up
CH0802165	91	104	81	338	402	717	2.988088	4.170918	3.318517	13.344705	13.207579	23.009516	3.63212784932697e-07	1.91027582665229	up
CH0502427	1028	1073	966	1889	2210	2765	61.98856	78.821793	72.015472	135.671799	132.328568	161.491882	6.91494937707834e-07	1.01921905264241	up
CH0200721	81	17	35	171	150	187	5.571805	1.383041	2.984619	14.039944	10.253102	12.476313	0.0473208974054519	1.27877796613518	up
CH0601351	3576	4895	5301	314	792	689	60.207947	100.361191	110.353897	6.29214	13.236587	11.219264	1.66660970084645e-14	-2.6073931869724	down
CH0201892	93	96	54	220	181	247	4.125881	5.191801	2.956217	11.627608	7.993373	10.618992	0.0229227095065482	1.11416160576476	up
CH0400202	643	578	581	1714	1222	1199	15.512342	16.971817	17.321024	49.261662	29.27371	27.992783	0.00281319706229382	1.03289072683035	up
CH0300228	122	302	295	574	775	1624	2.095774	6.366207	6.295063	11.835411	13.320468	27.209259	0.0273220791909254	1.32052862933049	up
CH1000346	3101	2633	2889	6569	4931	8196	38.155258	39.45541	43.94355	96.29287	60.239784	97.659271	8.64249517977464e-05	1.04227135090301	up
CH0301288	1802	1558	903	2535	3286	5490	67.137695	70.70813	41.586254	112.515083	121.565895	198.097061	0.00306901454408737	1.15471233931419	up
CH0301287	399	330	210	3000	3039	5019	46.646439	46.912117	30.251522	418.075623	353.000275	568.678467	5.36426458083315e-32	3.14083135558054	up
CH0602615	341	213	307	38	109	54	13.547656	10.293162	15.064504	1.782539	4.296126	2.043861	0.000474610086936799	-1.66119255583512	down
CH0901915	182	143	129	466	352	303	5.497503	5.24049	4.803417	16.785284	10.55534	8.843991	0.0137751942759369	1.08272495237403	up
CH0900797	1876	1589	771	596	579	403	125.404091	129.339035	63.739498	47.466957	38.436188	26.063469	0.00595115735845507	-1.2238787100422	down
CH0900790	35	100	47	1957	516	188	1.813116	6.416887	3.042633	123.954742	27.239069	9.637989	0.00477199387645905	1.68584307100144	up
Crassostrea_hongkongensis_newGene_16373	49	92	80	6	15	6	1.552058	3.117378	2.872319	0.222796	0.239956	0.093359	0.00258743872958528	-1.74212524195214	down
CH0501456	322	383	222	668	1426	1204	4.777893	6.911893	4.073262	11.802221	21.015226	17.303312	0.000102851256306085	1.47311505166775	up
CH0101567	90	467	417	53	26	94	2.547145	16.105993	14.584105	1.772133	0.719456	2.578795	0.0431123930727136	-1.37155316418583	down
CH0101566	362	477	292	106	26	103	49.791115	79.863579	49.58609	17.28392	3.429188	13.621608	0.0120267062802982	-1.49825964197977	down
CH0300802	435	298	640	907	956	1777	16.289406	13.606159	29.653887	40.514168	35.581581	64.524529	0.0468530698010128	1.05430932367346	up
CH0801580	439	152	271	783	1343	688	12.478174	5.237259	9.53708	26.524765	37.965836	18.952929	0.00574772675220203	1.33288948141492	up
CH0502394	789	1048	868	331	576	326	45.687153	73.940033	62.134529	22.81028	33.095081	18.287437	0.0124547043052328	-1.07281249724476	down
CH1001329	0	0	0	143	170	211	0	0	0	4.923306	4.874485	5.93179	4.57969431278005e-23	4.27234069288217	up
Crassostrea_hongkongensis_newGene_9984	198	613	190	0	5	0	1.408021	5.321951	1.676679	0	0.033482	0	9.99425466241033e-05	-2.08656740385316	down
CH0603563	329	233	271	841	1363	2919	7.85019	6.771198	7.99985	23.969496	32.38039	67.641396	7.83356943985973e-07	2.00720987935711	up
CH0000535	0	4	0	51	143	84	0	0.316713	0	4.021354	9.538676	5.458653	0.0193070728936822	1.44194781998676	up
CH0700475	2	3	0	74	112	196	0.136867	0.186694	0	5.995734	7.561837	12.970799	3.49218398832342e-08	2.73125331017267	up
CH0403671	241	177	154	959	781	804	9.495358	8.51818	7.501237	45.137413	30.620409	30.766991	4.00558696713755e-13	1.92711229060658	up
CH0902165	30	8	10	70	210	94	3.337385	1.040656	1.277222	9.373138	23.420406	10.143109	0.00749820807280334	1.6150865496071	up
CH0802989	12	105	10	649	330	1512	1.017858	11.544416	1.113865	70.033211	29.717438	132.750977	0.0116372015554478	1.561681629636	up
CH0603272	1526	1256	947	2046	2716	3608	43.439579	43.536568	33.31501	69.37722	76.763641	99.461746	0.000123548661348796	1.01396450420875	up
CH0101409	1359	684	1176	469	437	313	35.003685	21.464748	37.450901	14.392605	11.170268	7.803981	0.00181779702739546	-1.24292064711444	down
CH0402563	444	318	304	834	967	896	10.31507	8.990138	8.731264	23.088253	22.331501	20.163874	3.91032951039833e-12	1.22942323665158	up
CH0501989	177	113	156	531	567	442	19.490379	15.104506	21.222588	69.780594	62.083466	47.17382	2.83004225762867e-07	1.55585849882098	up
CH0102943	883	683	543	212	244	288	67.031204	63.195198	50.971771	19.110138	18.354151	21.138756	6.52042623009187e-11	-1.48086520732035	down
CH0300024	410	234	179	481	609	1123	26.648888	18.453791	14.330526	37.198174	39.274666	70.686142	0.028953615043319	1.112714104626	up
Crassostrea_hongkongensis_newGene_19296	390	22	99	0	4	7	2.950338	0.182191	0.83264	0	0.022691	0.04144	0.0468873827806462	-1.27740934008322	down
CH0700090	130	140	166	491	614	536	6.145173	8.035793	9.665748	27.680651	28.837286	24.582521	1.33513844632254e-08	1.64233700602147	up
CH0901631	8	35	13	152	71	179	0.516662	3.094223	1.105371	13.300669	5.149367	12.752594	0.0437556641606345	1.36874384329774	up
CH0202353	488	412	473	1069	1288	1355	14.478621	14.883648	17.348989	37.820023	37.972179	38.946415	2.98787040818456e-16	1.30728294939165	up
CH0401864	392	353	364	1039	903	1587	8.828642	9.675481	10.120256	27.902485	20.205872	34.633823	6.863779681615e-07	1.44006260367734	up
CH0603417	469	287	149	1285	972	1840	29.463062	21.954123	11.528786	96.263771	60.669304	112.079422	4.74387292606478e-05	1.72351150941668	up
CH0603418	451	285	260	1389	1107	2229	28.333946	21.799343	20.160591	104.098381	69.128662	135.773743	2.34000644339793e-09	1.91830321146144	up
CH0603419	123	47	67	310	327	430	18.435429	8.504849	12.27914	55.251682	48.625862	62.333435	7.60565615244699e-06	1.76212463901842	up
CH0101593	2990	3523	2286	966	1045	773	39.711342	56.976471	37.544403	15.279636	13.769369	9.931807	1.72140697373078e-08	-1.5836400242288	down
CH0500275	500	591	650	1997	1311	2156	10.422655	14.991858	16.761204	49.608803	27.134657	43.542271	0.000108576067957834	1.36940411082066	up
CH0202577	418	786	552	1838	1602	7020	6.388051	14.659737	10.438179	33.527779	24.351707	104.118286	0.00258743872958528	1.63832073237635	up
Crassostrea_hongkongensis_newGene_16242	66	11	16	76	314	341	3.069192	0.587118	0.916198	4.210628	14.516297	15.357012	0.0246619520004709	1.46317464643415	up
CH0300470	1035	1084	864	1958	3002	3157	106.147636	135.421341	109.613266	239.408173	305.919098	313.78241	1.24687353604103e-08	1.27015083501562	up
Crassostrea_hongkongensis_newGene_2331	229	289	270	70	65	93	2.817562	4.32523	4.113039	1.022609	0.793379	1.106626	1.853398621393e-05	-1.60912531344975	down
CH0102494	1488	800	892	228	414	141	78.782295	51.572289	58.342152	14.344533	21.727247	7.201356	0.000298008895438121	-1.62866492996702	down
CH0102493	1080	572	458	256	373	184	29.311192	18.882175	15.360425	8.262253	10.047902	4.829621	0.0235872499093568	-1.1436471216693	down
CH0000969	440	375	202	473	939	1381	39.282696	40.695648	22.295305	50.3004	83.275131	119.435219	0.0495023267446219	1.08408913380973	up
CH0301448	626	673	719	229	309	262	24.396698	31.951878	34.654381	10.618589	11.936804	9.895808	7.84802541454765e-07	-1.32714661583243	down
Crassostrea_hongkongensis_newGene_11969	273	203	141	54	55	81	5.672798	4.999423	3.669809	1.276038	1.172982	1.694171	0.000330398678862301	-1.47135808907409	down
CH0304253	178	219	153	354	415	703	2.824974	4.241106	3.000564	6.712449	6.558047	10.835257	0.0144407188620956	1.10918266499434	up
CH0801581	515	171	239	846	1733	767	13.181351	5.322956	7.554655	25.787825	44.0434	19.008572	0.00595115735845507	1.40092155240176	up
CH1002019	71	46	50	0	0	0	0.740163	0.582675	0.639408	0	0	0	1.85717280496763e-06	-2.45059305204136	down
CH0400857	1022	1179	574	218	492	517	20.971121	29.468199	14.567649	5.307654	10.015	10.264623	0.0489223576128116	-1.04977293292582	down
CH0800321	742	1157	798	2987	3385	5730	17.773561	33.77095	23.656061	85.317909	80.587257	133.045151	1.79103784085021e-07	1.77361190663	up
CH0403169	50	60	75	110	264	418	2.080199	3.072001	3.869979	5.517785	11.057226	17.062832	0.02789296610636	1.3368320893002	up
CH0600573	364	404	349	789	753	985	13.77095	18.59318	16.337072	35.557564	28.286833	36.091106	0.000198811036196495	1.01437691833077	up
CH0303124	699	1112	1296	2700	2284	4097	16.877728	32.72784	38.722385	77.760406	54.823254	95.907265	0.00771497933600504	1.19202167506205	up
CH0300337	246	278	200	840	555	516	8.22273	11.313429	8.237491	33.432556	18.416773	16.683086	0.0148698340669527	1.1297493581765	up
CH0401857	301	212	187	648	413	613	7.391675	6.335721	5.683348	19.014055	10.100443	14.613329	0.00911755035996108	1.0630670078464	up
Crassostrea_hongkongensis_newGene_15945	155	105	103	614	262	417	0.957378	0.879671	0.856415	4.270906	1.786801	2.688933	0.00500545229391976	1.40239031066516	up
CH0703120	313	177	240	18	101	77	25.433956	17.48452	24.045204	1.682533	8.127355	6.003831	0.0491012229040596	-1.2898227571468	down
CH0500147	1157	2738	8071	484	1357	707	11.986837	34.560661	103.431709	5.969269	13.959355	7.091047	0.0244408568140168	-1.43478985766354	down
CH0602566	506	547	637	1085	1598	3505	9.885763	13.028012	15.403944	25.291119	31.041016	66.407524	0.00290368253088746	1.39040975661951	up
CH0402092	233	219	147	95	80	59	7.576752	8.672988	5.887416	3.657383	2.56437	1.841309	0.0309464845562442	-1.13092979879571	down
CH0102627	899	714	673	2550	2052	3406	14.08313	13.616123	13.032919	47.570881	31.907707	51.656677	9.91060174489905e-12	1.62260388462572	up
CH0102626	405	230	243	938	759	1147	22.329536	15.456519	16.575651	61.624798	41.568878	61.266472	5.46778442513151e-07	1.49185454709486	up
CH0801448	3828	4499	3151	9337	7898	12421	58.398285	83.584412	59.436539	169.686905	119.63237	183.50209	2.10684163231882e-05	1.18358274818751	up
CH0503606	24	14	25	87	96	88	0.464828	0.32306	0.598648	2.016105	1.853971	1.657873	0.00237442051974419	1.52539825301876	up
CH0102985	45	33	31	267	135	193	0.614746	0.534045	0.51784	4.349068	1.828831	2.559905	0.00010291694537119	1.81028754648709	up
CH0401969	175	89	118	25	27	9	5.359225	3.290537	4.438901	0.911479	0.810382	0.255044	0.00198675452547047	-1.70918727438252	down
CH1000420	0	0	0	21	27	41	0	0	0	0.609732	0.645134	0.969215	0.0181371811303083	1.43940735608299	up
CH0302212	1023	640	934	2167	1823	2155	12.726847	9.700516	14.372073	32.132034	22.521694	25.970947	3.5452846556544e-05	1.10281817210254	up
CH0900678	594	785	698	1453	1957	2656	49.944389	80.477036	72.574081	145.660461	163.542221	216.520279	5.51052633530432e-05	1.28413428269896	up
CH0000547	97	110	42	676	143	551	12.604978	17.416031	6.640884	104.609856	18.422506	69.330505	0.0246619520004709	1.43444603679386	up
CH0000546	231	183	208	80	91	103	7.820333	7.539965	8.714868	3.198078	3.037769	3.351847	0.00019609469550113	-1.15316254420507	down
CH0403569	832	914	1092	2671	1656	2639	27.098171	36.248428	43.996956	103.69632	53.564487	83.297356	0.00751047382502694	1.0640311722222	up
Crassostrea_hongkongensis_newGene_19836	484	974	1107	241	321	370	9.553153	22.27145	27.414059	4.492931	6.577325	5.46401	0.0116172700278939	-1.27457446920022	down
Crassostrea_hongkongensis_newGene_7271	32	25	32	116	104	70	1.00445	1.030267	1.339548	4.379114	3.48036	2.38298	0.0447226566420908	1.20570276653467	up
CH0800798	1074	1919	2148	3177	4583	5929	15.562637	33.884197	38.501373	54.877529	65.982933	83.251862	0.0260504948099897	1.06394019877495	up
CH0800790	83	219	128	660	1704	782	1.447927	4.656102	2.763857	13.720137	29.546553	13.213384	9.86047951971904e-05	1.91400857083408	up
CH0800791	1010	643	1203	2193	3976	3280	13.965612	10.831237	20.572044	36.131359	54.601421	43.92606	1.26361024288926e-05	1.44421043279177	up
Crassostrea_hongkongensis_newGene_17573	26	34	22	196	48	239	0.160826	0.250952	0.159652	1.424177	0.291446	1.41191	0.0392968633026091	1.37767653956058	up
Crassostrea_hongkongensis_newGene_10134	0	0	3	46	45	162	0	0	0.106666	1.873234	1.938887	5.815443	0.0322150802087452	1.34641601148944	up
Crassostrea_hongkongensis_newGene_3237	286	176	72	611	409	747	14.513009	10.881185	4.528391	37.007812	20.660593	36.759167	0.0324119180215683	1.25336417318083	up
CH0700711	547	555	680	1529	1514	1403	9.538846	11.797028	14.682392	31.803804	26.254831	23.713579	4.36028686390216e-05	1.14100212949581	up
CH0403871	32	46	54	155	178	161	1.119298	1.923351	2.303491	6.435778	6.183319	5.430162	0.00362140804398476	1.4082395947651	up
CH0603111	10	27	69	300	276	215	1.462329	4.845704	12.747846	53.460873	41.049778	31.16231	0.0240242352412978	1.46190359161704	up
CH0502402	95	90	60	325	480	555	7.839078	9.019573	6.136294	32.039211	39.531906	44.588921	8.744293074866e-12	2.10182460160648	up
CH0301472	30	485	104	13	9	8	0.972472	19.59833	4.259986	0.486279	0.287689	0.2557	0.015992314375289	-1.49858668741498	down
CH0200704	55	37	22	91	135	154	1.665803	1.357482	0.825343	3.303068	4.079074	4.551516	0.0208559940825697	1.27011739867983	up
CH0102019	0	0	7	143	154	194	0	0	0.46703	9.868246	8.825809	10.873429	0.0204229466522666	1.42864494475358	up
CH0402435	954	773	833	1537	2018	2499	19.854694	19.590935	21.442148	38.11393	41.708553	50.378822	1.24687353604103e-08	1.10394559128896	up
CH0600912	42	45	99	360	254	291	1.013866	1.321198	2.953704	10.378182	6.093503	6.810002	0.00408960929542898	1.54526589271245	up
CH0802728	253	254	166	620	2347	613	5.905465	7.232388	4.784094	17.274961	54.5289	13.872116	0.00333611545050684	1.59367684986179	up
CH0703200	1492	1563	1473	3725	2521	5767	3.082924	3.9335	3.762713	9.169156	5.171508	11.540495	0.00259759875839254	1.15288221142217	up
CH0800696	158	137	152	820	545	653	11.479762	12.123407	13.61914	70.943115	39.292297	45.925102	6.90064578066152e-09	1.86009156515092	up
CH0500281	7	6	0	60	139	45	0.114727	0.119765	0	1.160139	2.251107	0.700866	0.0349061131280637	1.37937974034922	up
CH0203678	0	2	0	70	55	505	0	0.075408	0	2.559798	1.659935	15.117052	0.0151321356521963	1.45754366424352	up
CH0601072	317	270	176	89	84	77	10.775074	11.145893	7.379356	3.602083	2.809041	2.507227	0.000206230599167091	-1.42383318009337	down
CH0101466	270	194	313	955	1169	1801	10.766269	9.405719	15.449749	45.399693	46.343395	69.649811	3.92293994875384e-10	1.96801025086727	up
Crassostrea_hongkongensis_newGene_6042	0	0	0	26	165	193	0	0	0	0.776158	4.224452	4.828607	0.000703439182535752	1.8690506724369	up
CH0200351	72	24	40	0	0	0	4.264528	1.683127	2.931268	0	0	0	0.00160170815784947	-1.77855108416186	down
CH0101199	243	258	218	105	94	106	9.29163	11.983693	10.298439	4.757658	3.55963	3.91705	0.000856534856905006	-1.17393908453715	down
Crassostrea_hongkongensis_newGene_5266	228	25	28	0	0	0	3.511144	0.463936	0.521913	0	0	0	0.0405353968617478	-1.28238170979738	down
CH0403340	5628	3573	6826	18613	31737	36879	562.862061	435.185974	844.106567	2217.608643	3151.697021	3571.884033	3.34283192126664e-12	2.07921737066949	up
CH0403343	429	466	240	1084	4415	6955	61.213867	80.864365	42.275719	184.176605	625.51947	961.053406	1.08191252810734e-06	2.28872823501326	up
Crassostrea_hongkongensis_newGene_2224	171	94	118	41	68	44	2.981895	1.915806	2.006856	0.80025	1.248814	0.597106	0.0390160144719814	-1.10997221880067	down
CH0701137	744	886	571	1627	1920	2524	21.285191	30.873308	20.199511	55.453743	54.540764	69.928474	1.08896587101687e-05	1.25483847238616	up
CH0800767	920	346	328	1367	1929	1838	20.500875	9.382478	9.012323	36.273388	42.680752	39.663456	0.000555320851330723	1.4028795274862	up
Crassostrea_hongkongensis_newGene_2419	139	30	31	8	4	3	3.482102	0.908962	0.953041	0.221571	0.094913	0.056262	0.0243025406057558	-1.45785776668457	down
CH0701076	1087	506	1523	216	341	504	77.983879	44.167637	135.185516	18.450375	24.25276	34.969387	0.0208559940825697	-1.26889898870491	down
CH0600819	278	157	123	275	623	536	6.272035	4.317258	3.428222	7.392543	13.960248	11.710239	0.0437556641606345	1.05765822936673	up
CH0802349	0	0	0	161	174	95	0	0	0	4.579386	4.139493	2.204001	7.24118964106373e-13	3.38336410389984	up
CH0202041	0	1	2	21	57	63	0	0.006389	0.040607	0.414157	0.939823	1.015174	0.00688835209988724	1.61198940460513	up
CH0102655	257	136	151	63	48	60	3.653854	2.358677	2.644628	1.060009	0.673975	0.825402	0.0013536894257601	-1.40177417796651	down
CH0900855	621	510	602	164	305	346	13.323017	13.333314	15.964134	4.176239	6.500345	7.191314	0.00450505996130182	-1.06391063878177	down
CH0602270	169	153	167	52	37	82	9.640321	10.631353	11.748621	3.525677	2.051106	4.50087	0.0147328203300941	-1.26177730830807	down
CH0602275	327	142	253	74	60	107	6.081393	3.197682	5.800167	1.631792	1.103098	1.910083	0.0110273202156428	-1.29126378966405	down
CH0602276	1713	622	1074	374	157	491	9.025171	3.99077	6.992671	2.34509	0.820177	2.504343	0.0214044380773801	-1.30342032210793	down
CH0602777	893	531	766	117	338	311	14.145099	10.236897	15.000586	2.20868	5.305982	4.762308	0.00494368063407024	-1.31472898297055	down
CH1000250	925	832	78	0	0	0	9.974605	10.919406	1.037006	0	0	0	2.925017348075e-06	-2.40738407615816	down
CH0503476	3943	5975	3866	8585	16853	18279	81.221413	149.908188	98.457809	210.681702	344.723633	364.669983	0.000183885834882947	1.34303588677186	up
CH0802991	5	99	11	615	322	707	0.432487	10.936003	1.127481	66.366516	28.965527	62.103474	0.0488656689413502	1.32749502650165	up
CH0600898	19	12	4	64	66	90	0.437075	0.331306	0.097404	1.843514	1.573331	2.100436	0.0124547043052328	1.53211666144908	up
CH0403184	173	41	81	17	23	19	16.428713	4.647956	9.444274	1.887433	2.104419	1.709367	0.0235872499093568	-1.42797018631295	down
CH0901330	233	57	75	17	9	13	6.21349	1.83831	2.464972	0.517847	0.23876	0.330714	0.00212381255308466	-1.76548671002449	down
CH0602001	134	310	53	0	0	0	6.027901	17.05443	2.956808	0	0	0	4.31102395144621e-05	-2.16830855429531	down
CH0201309	110	58	9	706	403	390	0.998955	0.637102	0.096837	7.634486	3.632819	3.424924	0.00640613537497771	1.64326160955076	up
CH0500937	24	20	37	67	105	227	0.593145	0.592919	1.123184	1.998325	2.607035	5.508718	0.0387799161654336	1.34551714893766	up
CH0500933	38	14	27	101	133	96	1.541057	0.682582	1.339082	4.853328	5.34768	3.76892	0.00727443990345509	1.45698235968673	up
CH0400064	197	139	26	1221	539	868	4.509821	3.880073	0.733605	33.418732	12.28163	19.321445	0.00271278757253904	1.71258870530351	up
Crassostrea_hongkongensis_newGene_810	488	269	341	14	17	0	8.68051	5.824043	7.506578	0.278672	0.297698	0	0.000348505296874413	-1.97287088441381	down
CH0102029	94	93	62	277	387	241	2.792501	3.370203	2.260728	9.848259	11.466313	6.960282	0.000111129889462522	1.51114662878611	up
CH0302137	856	85	167	13	22	78	8.990928	1.083277	2.160311	0.151367	0.221477	0.785854	0.0434500963448672	-1.36497050124335	down
Crassostrea_hongkongensis_newGene_15590	124	170	136	388	790	435	1.810997	3.020443	2.458387	6.768949	11.47795	6.164504	0.000639875881744217	1.46980493795151	up
CH0500255	803	516	847	295	366	364	33.784489	26.45075	44.033245	14.758445	15.291056	14.797832	0.000716916871891759	-1.06302597641989	down
CH0702963	3212	2852	2204	5698	6269	6516	63.061718	68.177032	53.496288	133.27507	122.200272	123.875565	1.8077892497649e-12	1.06036644527519	up
CH0503280	902	742	704	2389	1669	2837	19.318878	19.343836	18.632126	60.990311	35.49876	58.864048	7.13566545047049e-07	1.36870814774335	up
CH0200562	471	463	384	18246	7568	15962	32.962765	39.476814	33.244213	1523.041992	526.527161	1083.064575	3.89975381901296e-38	4.15542385899104	up
CH0702448	88	58	61	209	212	359	5.65822	4.526542	4.84275	16.028389	13.599533	22.452272	5.08905400153386e-05	1.55724081970432	up
CH0203297	634	653	988	1535	4597	3347	45.751328	57.396225	88.170387	132.060989	329.65094	234.089508	0.00028348608266386	1.55854183279235	up
CH0402815	1698	1596	1603	5238	5776	6014	103.461868	118.415894	120.743004	380.26001	349.528992	354.900726	1.3127283259981e-44	1.6810493439377	up
CH0303393	662	428	539	161	361	231	12.339481	9.710048	12.42085	3.558695	6.681304	4.158661	0.0182039917301194	-1.03677664488563	down
CH0302627	355	238	276	705	762	788	9.594616	7.832921	9.235136	22.726307	20.472321	20.650194	1.756566995209e-11	1.25767696927304	up
CH0302626	326	317	301	667	742	889	10.883564	12.883058	12.43976	26.560432	24.628757	28.773853	3.26970145424412e-08	1.14007765582705	up
CH0501248	4462	4377	3736	9346	13498	17381	82.213104	98.217697	85.12442	205.172989	246.965225	310.16394	3.91032951039833e-12	1.49007533622986	up
CH0503506	6	7	5	155	239	96	0.173704	0.243968	0.187971	5.60085	7.222984	2.814296	4.48353983689751e-10	2.88422748658865	up
CH0302869	241	243	274	461	717	860	9.292047	11.402597	13.074285	21.192642	27.482866	32.156292	0.000432175799161124	1.17960603285632	up
CH0202861	73	130	93	15	34	27	1.903106	4.162204	2.999236	0.445699	0.867793	0.679917	0.0180228959324629	-1.4132199139578	down
CH0301988	125	98	122	348	307	292	2.630384	2.506375	3.168974	8.736996	6.433772	5.971747	0.000338738043663445	1.23845011803365	up
CH0400291	1661	2881	1826	9374	4467	6673	2.430156	5.134905	3.304319	16.344685	6.491437	9.457321	0.00483071708062055	1.31139964322906	up
CH0300292	603	451	554	192	230	168	8.205873	7.46981	9.328837	3.112706	3.106684	2.216152	3.92951279651752e-07	-1.39602305294676	down
CH0901180	7471	3826	5800	1454	1707	479	485.678162	302.911407	466.220703	112.603653	110.184753	30.13961	0.000229806910072925	-1.7191476910302	down
CH0502920	56	23	19	107	105	225	0.975181	0.487375	0.402555	2.236149	1.828923	3.824531	0.0214758404308281	1.39984336012887	up
CH0503359	137	108	86	40	38	26	2.302945	2.211156	1.774416	0.798715	0.634055	0.423603	0.0101733219050406	-1.32874566148448	down
CH1000543	55	155	217	0	14	7	3.39134	11.781713	16.740572	0	0.826394	0.376936	0.0392968633026091	-1.3405321736618	down
CH0600066	169	42	71	3	8	23	2.086514	0.632068	1.077617	0.038796	0.095421	0.26826	0.0440951145194538	-1.36588979337662	down
CH0302278	111	84	95	523	701	872	4.503984	4.13574	4.751123	25.270863	28.26124	34.295654	3.65844663396266e-26	2.55056847994822	up
CH0603576	265	219	196	1334	1240	1474	7.243683	7.288547	6.622646	43.422131	33.644493	39.019043	7.10459207818443e-41	2.39910784516141	up
