# Supplementary material for: Antioxidant Capacity, Enzyme Activities Related to Energy Metabolism, and Transcriptome Analysis of Crassostrea hongkongensis Exposed to Hypoxia
Source: Antioxidants (Basel). 2024 Aug 30;13(9):1063. doi: 10.3390/antiox13091063 (PMC11429291; doi:10.3390/antiox13091063)
Supplement: Supplementary file 1 [file antioxidants-13-01063-s001.zip › Supplementary/Table S2 The DEGs in R vs. N comparison group.xls]

#ID	A-1_Count	A-2_Count	A-3_Count	C-1_Count	C-2_Count	C-3_Count	A-1_FPKM	A-2_FPKM	A-3_FPKM	C-1_FPKM	C-2_FPKM	C-3_FPKM	FDR	log2FC	regulated
Crassostrea_hongkongensis_newGene_16857	336	518	321	144	114	143	6.825333	12.266653	7.895652	3.396482	2.512065	2.724964	0.00307392394324514	-1.29248907268576	down
CH0802637	295	256	35	0	0	0	15.648648	16.53413	2.246974	0	0	0	0.000438554139359069	-1.8522545763316	down
CH0301959	2448	2489	1970	4126	9599	9403	52.75663	65.323395	52.479771	107.287712	243.33902	225.354248	1.53115503032953e-05	1.49137343089892	up
CH0400643	1199	712	1352	185	428	488	6.140057	4.442228	8.56041	1.138603	2.576438	2.780421	0.0108847553344443	-1.24325582553037	down
Crassostrea_hongkongensis_newGene_14833	486	154	456	91	16	63	4.893339	1.890288	5.921681	1.115739	0.181397	0.701128	0.0202252762603814	-1.41471960810441	down
CH0202012	4796	3497	9799	2103	2655	1073	46.302639	41.111111	116.982773	24.493855	30.150154	11.513813	0.0257628225102773	-1.21908168696157	down
CH0801469	242	123	126	1405	426	514	8.921234	5.518294	5.736306	62.544064	18.485195	21.079866	0.0033270179084635	1.56126444443705	up
CH0100644	3262	1904	1111	1030	457	346	243.106369	172.787735	102.379227	92.621223	40.043987	28.651302	0.0317514308988612	-1.21973497769308	down
CH0503627	604	211	286	67	74	117	17.395699	7.380654	10.17557	2.309625	2.501156	3.729977	0.00135110427691127	-1.53508558648581	down
CH0900264	0	0	0	70	21	52	0	0	0	1.869889	0.527154	1.277997	0.0151629562467201	1.3778463022388	up
Crassostrea_hongkongensis_newGene_18383	589	859	311	57	80	188	12.469664	22.128965	8.132638	1.431239	1.985741	4.42391	0.00273907987075735	-1.60913372935821	down
CH0102742	445	44	58	0	0	0	10.645869	1.268016	1.689624	0	0	0	0.0101152128258641	-1.43351586664049	down
CH0201030	351	284	279	90	136	84	14.612452	14.394085	14.359132	4.514614	6.639304	3.874717	0.00044830216987813	-1.33116104699324	down
CH0800882	116	96	156	41	37	53	2.320486	2.328298	3.867962	0.972604	0.850787	1.181357	0.0452744681678866	-1.1261577184162	down
CH0702072	10898	10365	6184	3524	3589	4389	653.993958	757.532898	458.812653	255.119019	253.300995	292.868683	4.5472703977187e-06	-1.16753708689547	down
CH0103260	0	0	0	44	45	91	0	0	0	4.785483	4.863472	9.254662	0.000438554139359069	1.86027768274356	up
CH0304263	66	106	46	0	0	0	3.423583	6.72562	2.956953	0	0	0	0.000110693929615247	-2.00594840144618	down
CH0304265	417	589	773	101	162	248	20.915588	36.009007	47.974815	6.096358	9.559863	13.809177	0.00561206595224103	-1.39200703443008	down
Crassostrea_hongkongensis_newGene_3211	152	131	70	431	348	343	3.131334	3.336851	1.562419	11.046397	6.735929	7.347571	0.00100094321346996	1.38482990838256	up
CH0403280	0	0	0	463	1349	894	0	0	0	12.496353	35.483154	22.240187	5.44853450620136e-40	5.22144100962211	up
Crassostrea_hongkongensis_newGene_14369	2148	2386	1921	527	689	1475	12.582595	15.247408	12.216556	3.258719	4.393143	9.645957	0.029838928359212	-1.05870367096413	down
CH0901221	56	50	65	182	132	140	1.139219	1.242747	1.641052	4.524299	3.19215	3.221614	0.0293163412620057	1.1089075944672	up
CH0600937	128	104	118	16	39	31	2.090756	2.081031	2.385044	0.31525	0.75462	0.551455	0.00696984356387186	-1.43208398375565	down
Crassostrea_hongkongensis_newGene_4748	1185	591	809	0	0	0	75.076012	45.558262	63.381916	0	0	0	1.38183164056899e-68	-6.26163215399215	down
CH0500402	1534	1811	1216	6427	19894	20423	34.048744	48.97105	33.377464	172.200409	519.64032	504.331909	2.28620361364874e-13	2.65001232789304	up
CH0100815	48039	60245	43770	23063	15779	20363	2342.311768	3577.532715	2638.794922	1356.911377	905.02655	1104.217285	2.64787372377591e-06	-1.26751655505219	down
CH0303157	597	476	480	1086	1287	2032	13.675683	13.278558	13.6139	30.043129	34.713032	51.830074	4.87121214249392e-06	1.34926524587832	up
CH0702497	835	1012	1259	3419	3639	2747	21.80508	32.1749	40.6418	107.736679	111.802513	79.772179	3.49372822893636e-06	1.45170779492718	up
CH0101172	8909	5919	11203	2732	2191	4836	303.92804	245.917633	472.57251	112.449059	87.904274	183.4879	0.0033270179084635	-1.21397523741999	down
CH0800290	89	113	213	0	0	0	0.992992	1.535369	2.937586	0	0	0	6.11884470353047e-08	-2.60759674942288	down
CH0502772	441	51	57	4	19	4	6.286352	0.886201	0.993819	0.053039	0.302842	0.058513	0.0376672892628659	-1.27746014864372	down
CH0900171	14035	23851	17490	5436	6026	11032	44.351524	91.797043	68.337822	20.725649	22.399057	38.77153	0.00621831378987487	-1.14605086366517	down
CH0400676	2415	2198	1735	2628	7416	8328	53.615063	59.416168	47.615429	70.411369	193.703094	205.663696	0.00621831378987487	1.23306622430274	up
CH0202058	331	358	144	681	1247	575	19.143566	25.203243	10.246719	47.548187	84.912865	37.012314	0.029838928359212	1.18732826391608	up
CH0703643	55	50	21	0	0	0	3.431795	3.791821	1.600001	0	0	0	0.0119211695318181	-1.41650965098769	down
CH0700601	153	97	171	24	46	29	4.330849	3.344208	5.988869	0.791357	1.50865	0.896886	0.00494292942035043	-1.47582004516718	down
Crassostrea_hongkongensis_newGene_11481	151	120	207	52	60	68	2.108588	1.595272	2.496199	0.676423	0.718954	0.887873	0.0368166662703129	-1.10852350372377	down
CH0203345	2	6	0	131	88	32	0.023219	0.095999	0	2.391119	1.555331	0.537952	0.0390441503837961	1.24819335689947	up
CH0404218	34	29	45	180	118	109	0.853551	0.876539	1.41717	5.545606	3.538276	3.094153	0.0123524023972664	1.35168853110971	up
CH0900993	18	6	2	43	76	628	0.15505	0.054788	0.019102	0.459799	0.783331	6.199866	0.0358140539194152	1.26331551742556	up
CH0701442	635	233	431	181	113	192	8.628723	3.852308	7.235443	2.956662	1.80279	2.891613	0.0474283151083302	-1.07312204204839	down
Crassostrea_hongkongensis_newGene_5286	16	17	28	113	91	63	0.465439	0.622924	1.023179	4.156812	3.245511	2.131176	0.0334157321463128	1.30222291502404	up
CH0700688	206	226	170	377	759	705	10.350372	13.840071	10.57217	22.906796	44.977028	39.493156	0.000993809139344329	1.33200697094259	up
CH0700681	5120	5375	6264	16406	8860	14210	59.675049	76.289482	90.274414	230.732819	121.466583	184.19902	0.00178904485640579	1.08550080777761	up
CH0103259	0	0	0	61	47	48	0	0	0	3.978211	2.972986	2.891314	0.000277016086997985	1.91371341549869	up
CH0901671	0	0	0	315	348	337	0	0	0	12.262153	13.209215	12.103151	8.64099413532852e-44	5.23400173043908	up
CH0200029	1383	65	309	52	8	13	145.747971	8.275617	40.232544	6.579498	0.963174	1.435897	0.021603418753161	-1.36838582738891	down
CH0602025	6042	1274	978	0	0	0	52.136074	13.389415	10.432154	0	0	0	1.1350297958582e-21	-4.0885295000161	down
CH0702281	2131	3665	2045	707	715	725	118.724716	248.699097	140.863708	47.487797	46.812054	44.871613	1.08305278314587e-06	-1.64573239998226	down
CH0701392	320	40	62	13	22	12	17.56938	2.666575	4.167347	0.805401	1.387326	0.67537	0.0461543606474353	-1.28524329117909	down
Crassostrea_hongkongensis_newGene_16041	564	1057	1672	181	405	289	47.576809	108.567894	174.465469	18.411091	40.137264	27.104712	0.00970545640717744	-1.39106256347144	down
CH0800010	830	496	621	181	209	206	11.209902	8.161423	10.370834	2.94633	3.311677	3.08832	7.49743865625305e-11	-1.57079645475869	down
CH0000438	0	0	4	101	88	158	0	0	0.278995	7.058052	5.976909	10.220485	0.00141602227778582	1.73112281404202	up
CH0603120	85	75	63	162	173	162	4.435663	4.727361	4.040709	10.188887	10.618516	9.366975	0.0138809278285694	1.00264069596075	up
CH1001955	1027	335	519	0	0	0	13.159842	5.225863	8.222635	0	0	0	3.49986485143005e-35	-4.93871977878374	down
CH0100332	56	93	19	2311	182	1313	1.802546	3.632896	0.723333	90.369576	6.936917	47.302219	0.000539717561805974	1.86999325608249	up
CH0300233	1421	858	1861	440	441	777	16.761246	12.326605	27.140345	6.251877	6.109201	10.18928	0.0194805539471456	-1.09954823460484	down
CH0801334	856	553	451	2180	1347	1116	20.030148	15.741412	13.036027	61.554718	37.062431	29.026474	0.00768568476065526	1.14207452143738	up
CH0201295	32	7	21	136	247	179	1.991288	0.53322	1.658306	10.492038	18.559673	12.71939	6.04034078990332e-05	2.00434460130658	up
Crassostrea_hongkongensis_newGene_11778	484	239	224	103	130	118	6.061668	3.264988	3.617708	1.355249	1.987986	1.707055	0.00921267333311729	-1.15490709515594	down
CH0700976	142	306	284	64	34	59	0.667256	1.754566	1.653404	0.363483	0.185867	0.306078	0.00522392425851712	-1.5153240658185	down
Crassostrea_hongkongensis_newGene_6229	0	0	0	111	300	318	0	0	0	1.483036	3.921958	3.926544	4.47277574829074e-14	3.37473231959856	up
CH0800874	2793	2741	2090	794	1469	1155	183.570541	219.396133	169.876663	62.928303	113.557457	84.425041	0.00099852604855928	-1.05821602663926	down
CH0802653	640	61	792	6	20	5	25.701626	2.948449	39.362305	0.243939	0.92811	0.203343	0.00040932975753694	-1.88662916539919	down
CH1001282	1733	2841	1727	15021	11407	8155	34.770317	69.432846	42.855759	363.797302	269.325562	182.037079	1.91382276604366e-09	2.05340996989428	up
CH0801327	111	197	93	471	566	532	1.925092	4.168325	1.980484	9.880947	11.571032	10.286378	0.000420165691845888	1.53518871131639	up
CH0403687	421	823	465	3121	4601	3763	18.783878	44.715595	25.664091	168.157089	241.70047	186.874725	1.51089401326432e-11	2.26775639713993	up
CH0403688	5059	3093	1810	7400	8627	5704	190.355408	141.739212	84.201538	335.972015	381.840759	238.692596	0.0173719343651268	1.00496347555231	up
CH0102986	4445	2688	3481	1583	1678	1826	252.500198	185.922882	244.493896	108.464813	112.118317	115.325508	3.84568419155455e-08	-1.01147586261754	down
CH0300607	1535	597	1331	105	82	59	24.66507	11.685535	26.439318	2.033541	1.537026	1.052967	1.07395411144026e-15	-2.94424475256955	down
CH0000213	132	388	287	2337	2122	260	1.982777	7.129346	5.349356	42.571812	37.689079	4.353961	0.0484641025657148	1.28089836068529	up
CH0802246	1750	1847	1924	492	1171	491	25.33869	32.578033	34.44183	8.596054	19.93885	7.895803	0.0231780375832222	-1.10895846884557	down
CH0101574	0	0	0	331	167	177	0	0	0	18.832388	9.253105	9.280104	3.09743652585811e-16	3.58662416643179	up
CH0602110	1076	424	470	207	195	356	22.929436	10.984804	12.376202	5.315393	4.876509	8.417542	0.0452643255191059	-1.05558236296719	down
CH0700848	856	1137	824	1655	4058	3098	12.405951	20.062399	14.7568	28.950087	69.209785	49.959122	0.000964635857510173	1.34489763768888	up
CH0801011	597	428	673	236	150	123	18.762327	16.379969	26.156023	8.947336	5.546333	4.299276	0.00160608615348826	-1.39126759811181	down
CH0301238	3120	3420	2351	1440	957	1488	95.303177	127.231918	88.80751	53.070354	34.381805	50.553017	0.000543057310694982	-1.09052881345487	down
CH0201988	2013	1919	1622	937	894	747	41.386131	48.061119	41.239189	23.238737	21.604076	17.068626	4.35534815405092e-06	-1.04719537857019	down
CH0201392	2211	2796	1382	3903	5159	5562	41.257938	63.537033	31.889921	87.886803	113.246132	115.432457	0.00461628831037452	1.04149135577467	up
CH0400304	953	826	608	1314	1795	1953	31.043333	32.7705	24.496956	51.651459	68.803345	70.769791	0.000160824906664357	1.00793495315444	up
CH0803110	911	426	489	1566	1444	2164	10.339422	5.882923	6.862113	21.464823	19.286325	27.335941	2.48694816039412e-05	1.36007805991485	up
Crassostrea_hongkongensis_newGene_361	581	277	501	166	183	206	14.027635	8.150074	14.957278	4.831135	5.182399	5.528645	0.00808225483445092	-1.09407326069601	down
CH0503643	142	132	83	389	261	271	3.363644	3.790916	2.425838	11.119766	7.263254	7.140479	0.015217376769182	1.129095834367	up
CH0400540	327	248	191	416	574	687	1.716161	1.582873	1.239788	2.634516	3.549616	4.013271	0.00602791701463477	1.00662714938101	up
CH0802523	648	710	324	142	107	124	7.041148	9.394729	4.345153	1.855304	1.363436	1.493204	1.18821311897552e-05	-1.7482599458032	down
CH0503409	824	903	55	0	0	0	10.972021	14.651619	0.902959	0	0	0	0.000268904303588768	-1.90417215862277	down
Crassostrea_hongkongensis_newGene_7664	226	60	226	21	29	12	9.372808	2.991924	11.551003	1.005735	1.371071	0.523966	0.0040929359285644	-1.63486574133045	down
CH0501116	739	1453	2851	44	51	179	3.70864	8.882608	17.692841	0.266402	0.296326	0.995526	1.08305278314587e-06	-2.37657926698494	down
CH0401921	77	50	68	169	238	126	1.836483	1.451264	2.001441	4.905474	6.740668	3.355003	0.0379140543147961	1.11838453559111	up
CH0402574	82	120	70	407	120	802	1.493125	2.668143	1.589506	9.007121	2.571749	16.378963	0.0456117518698184	1.27705301396105	up
CH0201908	206	238	126	30	12	15	3.942431	5.553868	2.968979	0.673476	0.264479	0.31164	1.25957181398224e-05	-2.10693074851164	down
CH0303517	221	323	323	126	101	135	5.910659	10.556089	10.68666	4.059198	3.171941	4.003075	0.0339653923231984	-1.05120869833068	down
CH0901098	236	262	363	64	85	51	6.107275	8.256037	11.645293	1.998715	2.58898	1.471424	0.000227110917354286	-1.6442476460637	down
Crassostrea_hongkongensis_newGene_13675	195	470	99	4	0	0	1.456504	4.3218	0.819061	0.024434	0	0	0.00133575144527079	-1.72776804162293	down
CH0602903	3186	2865	2789	5884	4991	7890	32.896309	36.027893	35.606712	73.322937	60.636707	90.624832	5.08642412249395e-06	1.0179378416617	up
CH0403120	96	70	58	6	12	17	1.233834	1.089008	0.912899	0.083062	0.174526	0.237171	0.00420030868277546	-1.60165952124953	down
CH0400072	82	35	24	192	152	147	1.999919	1.024237	0.723972	5.666055	4.374864	4.000762	0.0307531237990846	1.26499402783216	up
CH0802517	725	1664	382	96	249	168	7.726663	21.595966	5.029547	1.222389	3.120162	1.988268	0.00600591835660812	-1.5414042034972	down
CH0502351	63	49	93	248	309	189	3.574902	3.383703	6.55399	17.137539	20.808456	12.023128	0.00526528612260109	1.38987567368568	up
Crassostrea_hongkongensis_newGene_5543	166	122	46	294	742	336	0.897015	0.806495	0.304575	1.925867	4.739024	2.030285	0.0198367498662708	1.35131700253011	up
CH0201099	622	402	367	195	163	242	12.538814	9.876849	9.149769	4.744403	3.85356	5.423618	0.0024579222563817	-1.06592904602863	down
CH0401400	3158	1723	1217	8223	6972	4747	150.221771	99.785912	71.547279	472.003693	390.105347	251.124191	5.60784513793996e-05	1.49593714122407	up
CH0801522	35	30	27	217	87	88	3.301159	3.416484	3.1721	25.02529	9.739455	9.308761	0.0314256419599614	1.31017932409274	up
CH0802400	125	198	131	32	44	61	3.485071	6.717563	4.512451	1.069272	1.42759	1.868288	0.0218565939688441	-1.26713148172465	down
CH0602634	182	57	213	45	26	26	14.343073	5.475492	20.794115	4.247669	2.392011	2.220677	0.048995858527005	-1.26273629288433	down
CH0202054	344	182	204	579	897	505	19.919964	12.826393	14.587277	40.434692	61.084473	32.520695	0.00284086858954091	1.23547425310263	up
CH0101505	287	285	217	872	618	495	14.320479	17.355246	13.387719	52.570358	36.309166	27.476746	0.00600591835660812	1.13843405011265	up
Crassostrea_hongkongensis_newGene_13227	39	0	7	600	583	334	0.290994	0	0.05661	5.582156	5.275971	2.82732	0.00918766997047462	1.48412787314946	up
CH0603069	682	863	509	3156	6458	4445	31.394392	48.415562	28.977358	175.434326	349.971283	227.749542	6.41137135303986e-14	2.36028363339835	up
CH0501631	99	47	56	13	5	4	2.500553	1.442828	1.744653	0.37788	0.140821	0.094984	0.0110609097590646	-1.50702690010078	down
CH0403385	1452	902	2285	518	636	386	40.263035	30.452461	78.327385	17.326004	20.746025	11.895018	0.00739636937278663	-1.26966338053188	down
CH0503577	42	103	88	2	4	11	1.24923	3.749026	3.235333	0.064189	0.121451	0.344607	0.00801320689307876	-1.54389929533818	down
CH0502229	329	245	215	529	748	513	6.923788	6.278412	5.590989	13.434505	18.505077	12.003639	0.00133575144527079	1.07179955384688	up
CH0000555	273	584	575	1907	1663	958	5.556993	14.482848	14.494062	46.896553	39.87698	21.702547	0.0229247022678498	1.21336284919438	up
Crassostrea_hongkongensis_newGene_6835	0	0	0	340	338	191	0	0	0	11.815314	11.459359	6.101527	3.01517928230367e-24	4.22856181425784	up
CH0600624	334	363	505	112	207	85	20.142019	26.660023	37.605328	8.148779	14.68574	5.669325	0.0358140539194152	-1.1748229360887	down
CH0603628	11	7	8	39	32	161	0.099373	0.069105	0.086615	0.418453	0.333067	1.612755	0.0409003399182674	1.30427426723645	up
CH0000451	825	810	562	330	357	210	16.345755	19.54948	13.780461	7.880975	8.322938	4.620018	0.00676614156306689	-1.10212969790474	down
Crassostrea_hongkongensis_newGene_1483	207	105	142	10	4	14	5.442698	3.344372	4.593929	0.292584	0.103474	0.386628	1.52713755429197e-07	-2.44325519738038	down
CH1001947	139	79	38	14	12	20	2.070328	1.437459	0.695794	0.243772	0.209477	0.325918	0.0258854477046683	-1.36860308046363	down
CH0601858	1140	604	822	3221	1662	1779	26.086178	16.830568	23.25597	88.98114	44.749771	45.30431	0.00494292942035043	1.18711239080408	up
CH0601326	6024	2409	2533	1346	1196	1090	52.88356	25.749502	27.491789	14.256742	12.340966	10.639096	0.000286286353051905	-1.32741027858301	down
CH0101002	236	192	236	3254	1453	223	2.316445	2.292079	2.867231	38.640442	16.812376	2.437187	0.012657164261243	1.48708725841545	up
CH0101007	1798	1379	1211	3126	3123	6552	19.056602	17.789459	15.861848	39.973801	38.934395	77.237152	0.000123481409211612	1.3420800493395	up
CH0400252	1139	1161	816	3577	2643	1408	151.425018	187.9561	134.120605	573.907776	413.386627	208.180893	0.0278451167305227	1.06508807939251	up
CH0400251	7837	5184	10585	22125	18951	14642	623.874817	502.563873	1041.889404	2125.226074	1774.591064	1296.26355	0.00600591835660812	1.07387815612832	up
CH0400250	12002	8080	14416	25995	26412	21551	955.407959	783.343994	1418.941772	2497.018311	2473.223633	1907.978638	0.00125444599073658	1.00087329556104	up
CH0000868	154	68	63	8	4	0	3.970931	2.134032	1.989794	0.228525	0.102574	0	0.0190119152047234	-1.39182119123628	down
CH0200006	322	332	228	786	1670	1470	16.512728	20.744263	14.466785	48.660786	100.790321	83.860741	1.52713755429197e-07	1.81647957102087	up
CH0403279	0	0	0	661	599	243	0	0	0	34.684158	30.60453	11.740333	1.31045550837693e-23	4.21225950033709	up
CH0403275	47	63	35	1330	1303	76	0.764933	1.23121	0.689073	26.154167	24.966721	1.375676	0.00174116636548602	1.73881094670123	up
Crassostrea_hongkongensis_newGene_11597	564	408	358	1320	827	835	3.99855	3.519928	3.134389	11.293085	6.893357	6.585899	0.0065837408828607	1.042064085511	up
CH0402467	30	25	31	79	95	92	0.672634	0.678487	0.848048	2.12775	2.500675	2.308111	0.0169127457307523	1.23154896629426	up
CH0402461	233	182	166	36	56	77	10.216094	9.706946	9.000718	1.862297	2.861117	3.740617	0.00170144819741879	-1.41568776438317	down
CH0901942	1034	89	646	40	55	146	12.227374	1.275241	9.44071	0.569588	0.75736	1.910465	0.0362274540525597	-1.33036727397026	down
CH0501280	2298	2644	2191	3553	6557	6162	26.005239	36.439034	30.648474	48.513165	87.280136	77.551132	0.00132028057982134	1.04939866949391	up
CH0900521	714	1034	726	2331	5310	3499	6.247172	11.018155	7.854308	24.609751	54.664528	34.050991	1.01550590794166e-06	1.78702493967732	up
CH0701148	424	463	436	212	203	201	14.870463	19.773611	18.921951	8.969782	8.37011	7.821023	0.00104413878015305	-1.02025913497948	down
CH0303258	2341	1195	1388	530	631	204	25.475035	15.840171	18.676931	6.95804	8.068215	2.468484	0.00595292049461176	-1.36841844302851	down
CH0102687	319	503	289	728	827	1022	3.52244	6.760893	3.936579	9.695377	10.740025	12.553061	0.0218477039914	1.00315582715796	up
CH0900885	67	43	27	0	2	0	5.576365	4.32245	2.789824	0	0.17896	0	0.0217261884744729	-1.33602060097842	down
CH0103535	5084	4221	5513	9270	9525	13907	116.861626	118.178322	156.700562	257.166107	257.581635	355.561279	1.48513868349441e-05	1.05392217560083	up
CH0103536	86	28	76	303	282	783	1.934947	0.747624	2.126782	8.29128	7.508945	19.740898	0.000365239024817754	1.8250315990567	up
CH0800674	102	118	206	2717	282	522	3.439556	4.860481	8.622989	111.522926	11.279395	19.720163	0.0181191148198302	1.43932765129456	up
CH0300414	98	14	39	1407	63	1724	8.167005	1.34448	3.97652	141.913025	6.16139	160.245087	0.00946796576505384	1.49821941679289	up
Crassostrea_hongkongensis_newGene_10930	240	188	874	66	94	112	12.825943	12.221097	57.856972	4.24398	5.895858	6.631647	0.0357685196770379	-1.31768597057056	down
CH0502021	107	155	96	28	48	34	7.300552	12.926907	8.15162	2.272054	3.853271	2.59373	0.0353094892687951	-1.21632765562296	down
CH0800289	0	11	5	156	2181	436	0	0.153169	0.064943	2.172708	29.636179	5.59038	0.00739636937278663	1.49302861786558	up
CH0901951	88	21	173	0	0	0	4.390074	1.249452	10.705231	0	0	0	0.0139742182054497	-1.38609420874484	down
CH0403583	82	144	77	21	19	22	11.103917	23.751242	12.890038	3.395543	2.937716	3.197135	0.00621831378987487	-1.50783940301445	down
CH0900166	39838	25880	29325	13134	14033	5622	2415.483154	1911.067505	2198.442871	960.938293	1000.864014	379.042389	0.00170144819741879	-1.27084027774433	down
CH0900165	11944	9546	10610	4365	6737	2852	322.040314	313.465118	353.71109	141.997406	213.677124	85.520538	0.00881034169002959	-1.04007749517352	down
CH0303849	314	259	213	547	1062	651	12.785196	12.823552	10.710869	26.871868	50.903568	29.482819	0.000634090151536	1.30506065481243	up
CH0403073	131	128	66	37	24	23	9.15853	10.862865	5.684914	3.093032	1.936518	1.791901	0.0271492922458924	-1.29228042125289	down
CH0500470	4043	1961	3989	1419	665	882	37.247055	22.005625	45.444958	15.768781	7.198872	9.036181	0.00103580609806339	-1.40631038759783	down
Crassostrea_hongkongensis_newGene_6539	1523	740	1374	466	482	517	15.003797	8.762483	16.526711	5.658585	5.725045	5.775798	0.000756679007722871	-1.15644484829757	down
CH0203142	976	932	822	1267	3350	2741	28.405821	33.032425	29.558096	44.481945	114.686127	88.727791	0.0047566525540817	1.18711235674677	up
CH0901442	181	24	58	0	0	0	10.700265	1.691924	4.22377	0	0	0	0.00970545640717744	-1.44289285948859	down
CH0400093	717	1202	1173	469	257	272	51.450806	105.075356	104.072021	40.621506	21.68368	21.675978	0.00676614156306689	-1.29988859010515	down
CH0502131	1532	2238	449	341	348	571	29.186157	51.945065	10.57656	7.828895	7.791676	12.090595	0.0484641025657148	-1.19519312294259	down
CH0600405	166	199	105	406	1415	641	2.175391	3.186172	1.707693	6.446454	21.9209	9.393728	0.00104854915040996	1.65025050999035	up
CH0201651	130	154	98	0	0	0	3.533439	5.113692	3.304672	0	0	0	9.46036846133837e-13	-3.21676660190269	down
CH0102529	13616	16798	9896	7670	2567	2088	47.392288	71.206642	42.589375	32.214611	10.509407	8.082172	0.0312590571563733	-1.21650667486194	down
CH0102724	5342	5695	5293	2660	1942	2910	45.199799	58.677921	55.368401	27.149847	19.326202	27.382559	2.07364693681352e-05	-1.06451444940889	down
CH0201075	1224	876	1110	1476	3066	2612	13.092425	11.403308	14.674665	19.043987	38.577827	31.065548	0.00582279581041383	1.01612152434304	up
CH0202526	455	573	76	0	0	0	6.667225	10.241998	1.372801	0	0	0	1.46965952706337e-06	-2.37900793748514	down
Crassostrea_hongkongensis_newGene_19248	100	27	175	10	2	7	0.951076	0.303165	2.057732	0.111857	0.021849	0.063814	0.0198367498662708	-1.39957037495259	down
Crassostrea_hongkongensis_newGene_19069	1131	877	785	135	370	413	9.986053	9.428376	8.565288	1.436934	3.833509	4.051852	0.00801320689307876	-1.27102817627892	down
CH0200482	179	78	97	322	292	349	0.876367	0.465959	0.587987	1.910142	1.686906	1.909053	0.0033270179084635	1.2362061159951	up
CH0300011	438	285	100	69	74	66	13.756349	10.892362	3.855117	2.588295	2.711664	2.307863	0.0278855641086986	-1.28940383309387	down
CH0600316	230	159	158	77	44	88	3.754847	3.164072	3.196117	1.522692	0.836986	1.590723	0.041484444289254	-1.07785475337725	down
CH0500673	173	174	140	327	372	481	2.909436	3.563589	2.911908	6.625976	7.366851	8.998251	0.000637656427536165	1.13113745827076	up
CH0503374	941	696	511	1278	2355	1358	20.225046	18.229727	13.590669	33.150581	59.58593	32.468067	0.00801320689307876	1.06437960685679	up
CH0601682	514	1321	768	233	218	157	7.408396	23.211496	13.692632	4.043172	3.690896	2.504267	0.000995973822308701	-1.58409750831872	down
CH0600977	162	407	672	73	87	100	2.824451	8.64102	14.470332	1.517295	1.774954	1.928323	0.0104644768601576	-1.45994552209884	down
CH0501716	3232	313	100	79	113	57	117.443336	13.847819	4.466918	3.426105	4.825571	2.281434	0.0304039632768484	-1.33736373382738	down
CH0801506	69	57	72	443	162	168	2.855844	2.905222	3.694195	22.411554	7.964173	7.80724	0.0278451167305227	1.30033639462609	up
CH1000341	490	358	181	56	124	120	4.886734	4.350837	2.225055	0.672714	1.453277	1.329608	0.0198367498662708	-1.27306214897053	down
CH0200572	1927	1461	2570	481	688	1158	19.831329	18.302107	32.696442	5.965547	8.326155	13.249827	0.0124279544176265	-1.14253078750206	down
Crassostrea_hongkongensis_newGene_9116	596	371	123	27	14	0	4.078417	3.804192	1.032209	0.218924	0.104835	0	0.039065130988512	-1.25455373402077	down
CH0201138	24	11	28	180	55	593	0.20329	0.11383	0.297776	1.903392	0.565894	5.804173	0.00891132488291258	1.53225619634838	up
CH0902187	316	332	310	98	146	93	6.440353	8.231708	7.799645	2.386601	3.47811	2.104673	0.00104854915040996	-1.29051551928831	down
CH0802878	865	47	1626	0	0	0	8.511953	0.561215	19.796383	0	0	0	0.00284086858954091	-1.62240344708032	down
CH0603729	4998	4180	4141	5551	8459	17765	52.928036	53.909756	54.211082	70.935272	105.371162	209.23056	0.0337724292210961	1.01555660423614	up
CH0101817	0	0	0	366	306	667	0	0	0	14.736232	11.998207	24.792305	2.42640069986667e-32	4.7518863057586	up
CH0102821	1317	66	1700	0	0	0	38.309822	2.305739	61.154442	0	0	0	0.000440063889830214	-1.84743922864915	down
CH0602348	537	36	392	0	0	0	24.718929	1.984581	22.319061	0	0	0	0.000880357182642951	-1.77207815029441	down
CH0303655	122	97	75	172	298	225	2.627018	2.552721	2.008557	4.494733	7.584558	5.414365	0.0318420163145357	1.02738681892479	up
CH0703110	357	218	240	570	726	598	10.635082	7.904082	8.845975	20.531015	25.479242	19.835314	4.48566545171137e-05	1.13510634678962	up
CH0703113	1871	1377	1008	5118	3811	1999	44.30262	39.715965	29.498678	146.268692	106.168167	52.638763	0.0140130485520494	1.14119992957253	up
CH0203711	66	9	23	199	346	98	3.194515	0.500512	1.375494	11.72651	19.920868	5.329059	0.0344023359838693	1.33943345262797	up
CH0203712	7	0	0	84	298	169	0.387072	0	0	6.481054	22.487749	12.024137	0.0127771721234748	1.41385667782292	up
CH0802638	56	59	23	0	0	0	1.820602	2.336382	0.920176	0	0	0	0.00750833068926421	-1.48923470972141	down
CH0902166	48	122	129	0	0	0	1.480816	4.646276	4.974508	0	0	0	5.52853246591428e-05	-2.06692798961334	down
CH0602883	189	143	159	344	328	380	2.165671	1.991342	2.2517	4.760704	4.422598	4.854496	0.000169888770052336	1.02128038591106	up
CH0500109	427	418	245	78	172	92	34.644405	41.367374	24.563129	7.567014	16.389004	8.280494	0.0128094925628651	-1.26939266076156	down
CH0701267	13669	17688	11311	27636	33601	33763	655.528076	1033.122925	670.720886	1599.312622	1895.58606	1800.850464	5.70925559723158e-05	1.0544257207785	up
CH0300738	3008	450	598	0	0	0	35.262535	6.419561	8.661566	0	0	0	8.41940085760747e-14	-3.35316597607972	down
Crassostrea_hongkongensis_newGene_4167	167	172	151	53	78	49	2.450061	3.06673	2.725869	0.939688	1.342212	0.78937	0.0159075675727951	-1.16380421754318	down
CH0701831	4579	6191	3132	12942	6476	17145	57.548275	94.772652	48.666939	196.280914	95.746483	239.66922	0.0202513978260006	1.11268291205523	up
CH0402568	374	500	386	232	150	162	15.037367	24.462137	19.147909	11.225464	7.067898	7.229846	0.0329230882433913	-1.01638558170745	down
CH0300384	316	158	240	817	714	499	5.019517	3.047427	4.711667	15.694889	13.356746	8.834224	0.00137902512124063	1.29264348372879	up
CH0501343	651	790	635	313	254	272	14.113028	20.871305	17.037384	8.174593	6.462057	6.546541	0.000193950148195044	-1.19004170740726	down
CH0802492	281	248	216	595	552	529	13.392418	14.400846	12.730659	34.244877	30.966288	28.05649	8.16219803366791e-06	1.09736961430357	up
CH0500957	220	228	153	709	951	358	6.124975	7.720777	5.238125	23.832434	31.164417	11.079804	0.00648916901468428	1.34154322489415	up
CH0500954	612	921	369	237	200	208	20.938684	38.360573	15.586536	9.745507	8.033118	7.898144	0.0103707147959779	-1.23946912789962	down
CH0203232	1839	1356	2658	509	1143	717	97.777725	87.801613	174.753723	32.639431	71.515739	42.402515	0.0304039632768484	-1.07353855197552	down
CH0102943	883	683	543	76	212	245	67.031204	63.195198	50.971771	6.961185	18.880171	20.650562	0.00136117273240259	-1.51230884354883	down
CH0300024	410	234	179	720	675	1658	26.648888	18.453791	14.330526	56.475086	51.549911	119.866699	0.00167598300639937	1.46875635529717	up
CH0502360	441	185	180	705	876	451	25.502249	12.995726	12.864805	49.278324	59.661354	29.044302	0.0439504672863284	1.08146284439734	up
CH0800292	3560	2184	2642	1074	1399	1510	39.113434	29.223026	35.892258	14.234537	18.070253	18.452442	3.50045404732326e-06	-1.01370813407283	down
CH0500275	500	591	650	193	280	240	10.422655	14.991858	16.761204	4.83763	6.868539	5.56292	0.00170144819741879	-1.15432328348464	down
CH0103083	435	367	399	1737	1141	852	8.897481	9.136468	10.110455	42.936256	27.50408	19.402662	0.000262883926941927	1.39600330718934	up
Crassostrea_hongkongensis_newGene_16242	66	11	16	120	291	160	3.069192	0.587118	0.916198	6.735573	15.953378	8.281077	0.0267833753274282	1.37810698966031	up
CH0400743	116	161	149	195	515	865	3.140766	5.317673	5.023357	6.388781	16.508276	26.228876	0.044175921639896	1.21969658972473	up
CH0901952	374	23	458	27	16	5	7.912618	0.569396	11.978752	0.670033	0.383594	0.10716	0.0368023920741543	-1.28476653666043	down
CH0901879	1149	386	409	42	69	92	72.245415	29.565128	31.789209	3.158185	5.095716	6.38225	1.01441822912912e-07	-2.3004085100019	down
CH1001743	347	229	248	63	30	124	11.050851	8.860103	9.748199	2.413991	1.095992	4.365363	0.0309896397597104	-1.2788419383327	down
CH0302394	3641	5931	2767	15669	7378	12531	38.868416	77.124596	36.52092	201.873184	92.659584	148.79509	0.00741842230347372	1.22321228506703	up
CH0201827	607	644	504	0	0	0	5.489884	7.10151	5.637064	0	0	0	6.58850340134091e-62	-5.96835961026521	down
CH0201828	1028	908	661	20	31	4	10.690141	11.499205	8.499989	0.241496	0.373117	0.034713	1.84474828227016e-15	-3.37957950307479	down
CH0403407	141	127	89	234	298	401	4.456248	4.91441	3.495211	8.975106	11.142357	14.175976	0.00505253545131128	1.16737231733623	up
CH0300337	246	278	200	524	623	565	8.22273	11.313429	8.237491	21.111034	24.478994	20.995033	0.000230133925936252	1.11874501604761	up
CH0102419	18377	14613	18408	10665	4540	3753	428.375519	414.857422	530.555176	299.972382	124.486557	97.276245	0.0217746030110206	-1.13232262804286	down
CH0703122	131	100	67	250	292	184	0.980306	0.911111	0.618765	2.256245	2.563344	1.529825	0.0380943130979391	1.05009660789009	up
CH0203475	859	589	746	247	279	306	4.525685	3.776618	4.863556	1.568297	1.726845	1.792882	2.32214432954298e-09	-1.31740617807843	down
CH0501288	445	318	478	165	145	163	6.323894	5.498785	8.398603	2.830936	2.421058	2.565857	0.000262883926941927	-1.23717427719687	down
CH0600548	174	201	223	511	629	616	0.528025	0.743451	0.839849	1.877838	2.250756	2.084832	1.18821311897552e-05	1.36423211877034	up
CH0302648	181	157	227	337	563	630	7.985938	8.420553	12.379189	17.935816	29.239458	30.910402	0.00610753928771925	1.1775871450358	up
CH0200466	115	35	77	455	267	450	4.63729	1.707628	3.829827	22.150299	12.671056	20.168076	0.000230133925936252	1.74329091354074	up
CH0402091	2863	3257	1316	770	1014	785	26.173532	36.261646	14.874315	8.484281	10.899441	7.979295	0.00164069778130195	-1.28604316344545	down
CH0303865	602	37	653	0	0	0	22.497429	1.650751	30.185507	0	0	0	0.00137902512124063	-1.71247904557925	down
CH0603201	2008	1429	1304	2478	3592	4100	25.045811	21.705887	20.099892	37.294731	52.705471	56.881332	4.23387301606515e-05	1.03344630249241	up
CH0402946	146	115	100	57	40	36	6.185197	5.918396	5.19987	2.886564	1.97676	1.6812	0.0484641025657148	-1.08728179131138	down
CH0703329	122	128	85	277	378	313	8.802155	11.227172	7.509163	24.139479	32.072014	25.106792	0.000365239024817754	1.31499722450218	up
CH0301342	143	483	456	75	82	97	4.642513	19.082203	18.316578	2.907302	3.117517	3.481399	0.0164037566179933	-1.38931381493479	down
Crassostrea_hongkongensis_newGene_14801	10	9	15	27	80	119	0.177817	0.150742	0.244616	0.481083	1.34287	1.933998	0.0478460014474372	1.28476921245052	up
CH0601591	41	23	11	519	111	69	2.688195	1.809079	0.895954	41.367634	8.567818	5.063657	0.0325865474827364	1.33919320313823	up
CH0201676	240	191	167	504	546	341	9.858401	9.580838	8.46999	25.033474	26.420147	15.619267	0.00676614156306689	1.06858099511087	up
CH0802724	1152	860	434	300	266	371	62.671959	56.973152	29.17543	19.647118	17.015062	22.418085	0.0112915570173187	-1.12941373715137	down
CH0302184	222	359	246	440	830	744	7.075724	13.915251	9.668427	16.920511	31.114746	26.374815	0.0483466980540828	1.00550017903237	up
CH1001185	468	92	293	0	0	0	19.18062	4.552328	14.866343	0	0	0	3.14986199439763e-10	-2.92337203340741	down
CH0102704	279	199	192	112	63	101	7.136959	6.216354	6.076064	3.455244	1.896384	2.8729	0.0357454833709947	-1.03245377948002	down
CH0500350	232	282	215	493	872	965	12.879824	19.071533	14.757792	33.128918	57.107594	59.800308	0.000249752923450694	1.39651615919107	up
CH0100268	1098	837	472	2631	1890	1405	22.112616	20.523228	11.752276	63.921478	44.772282	31.461781	0.0143934699188875	1.10787364590079	up
CH0801840	5	0	0	111	193	42	0.044249	0	0	1.362838	2.31537	0.474393	0.0365458834352129	1.23441024570075	up
CH0701679	233	216	71	738	468	410	15.5325	17.515116	5.791037	59.504227	36.755844	30.486221	0.0467536247188622	1.17480315035731	up
CH0800009	108	72	620	0	0	0	2.009434	1.630109	14.328793	0	0	0	0.0033270179084635	-1.60376896386852	down
CH0400694	947	333	897	227	334	228	21.766508	9.297727	25.493689	6.291725	9.007369	5.824066	0.0379140543147961	-1.11328346345976	down
CH0303529	151	115	122	193	446	357	1.743381	1.618994	1.745567	2.693697	6.065447	4.595964	0.029838928359212	1.08480784612366	up
CH0501299	80	23	32	133	164	180	2.917011	0.981644	1.427037	5.854221	7.045949	7.282712	0.0287732960302674	1.27420582585929	up
CH0603111	10	27	69	271	159	254	1.462329	4.845704	12.747846	49.031525	27.9617	42.290543	0.0472970736658224	1.28658202857461	up
CH0701994	374	240	402	17	0	27	7.535022	5.890038	10.012515	0.39418	0	0.595401	0.011202917942539	-1.47089248212512	down
CH0703200	1492	1563	1473	6525	2652	3714	3.082924	3.9335	3.762713	16.271345	6.44596	8.535553	0.00301023802076449	1.25663853049863	up
CH0303778	63	34	40	0	0	0	1.038381	0.681315	0.81245	0	0	0	0.00159212125225001	-1.70965960862907	down
CH0202588	867	587	643	1912	1477	1657	20.655178	17.03079	18.941948	54.98637	41.403542	43.908005	3.29732116127546e-08	1.21004541067962	up
CH0200359	400	184	245	64	116	129	12.998301	7.284392	9.846375	2.472626	4.420523	4.628612	0.0392753798369956	-1.09368998375449	down
CH0503042	143	51	115	27	16	8	5.165675	2.218956	5.152304	1.149246	0.676089	0.314451	0.0337159716572972	-1.33885990758854	down
CH0900113	542	294	433	599	1590	1187	25.745581	17.018288	25.452875	34.367722	88.960648	62.767235	0.0177193688618098	1.13967854092696	up
CH0801964	518	579	1595	72	143	114	1.139697	1.550352	4.33979	0.189754	0.368798	0.278946	2.11696471722669e-05	-2.0411146245968	down
Crassostrea_hongkongensis_newGene_4341	135	231	579	29	42	4	1.007933	2.501748	5.553331	0.261184	0.365951	0.030216	0.0159075675727951	-1.44527644748543	down
CH0402736	263	162	230	435	535	449	1.365618	1.025609	1.475344	2.722648	3.271613	2.595447	0.00204273548652563	1.01424227712723	up
CH0502245	666	636	504	1246	1810	1415	12.316664	14.332741	11.522423	27.837652	39.403423	29.130234	1.35452294942017e-06	1.21228276508188	up
CH0403459	1654	2245	2267	2444	7002	8338	33.198471	54.877129	56.246544	59.18903	165.312805	186.121292	0.0248932666347616	1.14943260953645	up
CH0102655	257	136	151	46	73	26	3.653854	2.358677	2.644628	0.780281	1.222468	0.410462	0.0304609783543564	-1.26777546403537	down
CH0103236	24	49	26	511	657	367	1.171908	2.946244	1.610501	30.96117	38.768208	20.444166	1.13821604352975e-12	2.84381339127313	up
CH0602275	327	142	253	46	75	104	6.081393	3.197682	5.800167	1.031607	1.640286	2.135836	0.0231780375832222	-1.23227609654917	down
CH0101324	325	27	209	3	6	3	2.539875	0.25318	2.0172	0.02719	0.046958	0.017389	0.000634090151536	-1.83965840501527	down
Crassostrea_hongkongensis_newGene_1113	31	23	46	0	0	0	0.961845	1.523062	2.56859	0	0	0	0.0278451167305227	-1.27682112067183	down
CH1000250	925	832	78	0	0	0	9.974605	10.919406	1.037006	0	0	0	8.64541883061975e-06	-2.22739169457276	down
CH0302999	8	10	41	817	136	159	0.216887	0.311076	1.384808	27.000032	4.354467	4.834374	0.0115785191475675	1.4762796886079	up
CH0100776	87	23	23	0	0	0	2.257228	0.703398	0.726796	0	0	0	0.0389426272282597	-1.21125943571821	down
CH0900935	335	219	112	62	77	70	13.002507	10.335361	5.359259	2.893264	3.490369	3.0207	0.0252187328367021	-1.21350569097395	down
Crassostrea_hongkongensis_newGene_3552	67	35	46	0	2	0	1.993482	1.256674	1.678091	0	0.070066	0	0.00723738117955691	-1.51671077214054	down
CH0500933	38	14	27	124	142	132	1.541057	0.682582	1.339082	6.040208	6.786858	5.940289	0.00042539881380194	1.69516659866551	up
CH1000125	128	58	41	8	8	13	6.606615	3.623193	2.584763	0.475712	0.434787	0.751224	0.00600591835660812	-1.58307141267665	down
CH0103779	217	181	276	0	0	0	8.404572	8.56087	13.234225	0	0	0	2.13497799332553e-23	-4.14546643528679	down
CH0902114	120	187	144	31	49	37	6.177131	11.764937	9.215575	1.874852	2.930558	2.117068	0.00463604684961754	-1.44499671402037	down
CH0702964	710	781	520	325	176	300	25.408257	34.033604	22.971859	14.032928	7.373054	11.91088	0.0103518111921011	-1.11704787256029	down
CH0901008	0	0	0	28	36	54	0	0	0	0.842993	1.063646	1.531005	0.00790815313124716	1.48370498441496	up
CH0201765	269	200	220	49	95	76	5.77222	5.217201	5.833479	1.261175	2.395305	1.803373	0.00141602227778582	-1.35404000143029	down
CH0202231	649	1030	800	1432	3654	2339	57.471878	111.194946	87.605911	153.123291	380.955109	230.552353	0.00769690502177349	1.23614191247306	up
CH0701502	75	49	48	94	416	204	2.611739	2.073287	2.043841	3.922332	17.081598	7.913093	0.0405182380690794	1.27135340241802	up
CH0802261	271	78	126	37	27	46	27.559902	9.576053	15.831865	4.433681	3.149929	5.173501	0.0232899853605735	-1.33187110855513	down
CH0101982	148	163	145	4	37	20	2.953146	3.961179	3.592906	0.096404	0.867171	0.424753	0.0183030074719092	-1.43730664030629	down
Crassostrea_hongkongensis_newGene_16182	228	163	240	77	109	66	2.852	2.478387	3.711166	1.151003	1.592877	0.916724	0.035285808452765	-1.06373598300389	down
CH0303800	5542	4864	4185	2279	1657	2603	145.403671	155.423355	135.74173	72.141685	51.139336	75.94725	3.7424360226935e-06	-1.09188554542808	down
CH0201800	108	167	150	888	1127	816	4.416286	8.318359	7.559801	43.821007	54.205421	37.115677	1.34185053831211e-12	2.29488004566772	up
CH0202861	73	130	93	26	16	18	1.903106	4.162204	2.999236	0.816079	0.482017	0.519651	0.00921267333311729	-1.47043439828926	down
CH0302478	129	83	172	48	38	32	4.624394	3.588666	7.62347	2.065265	1.601194	1.257932	0.0474283151083302	-1.18259011270423	down
CH0900353	631	609	428	1271	1216	1119	33.232601	39.056286	27.858017	80.786064	75.387215	65.590683	6.92400241650326e-05	1.03913285760502	up
CH0102148	1022	606	1171	229	293	409	20.441113	14.757837	28.948298	5.523177	6.876495	9.08859	0.00071495536720964	-1.34856110583473	down
