# Supplementary material for: Antioxidant Capacity, Enzyme Activities Related to Energy Metabolism, and Transcriptome Analysis of Crassostrea hongkongensis Exposed to Hypoxia
Source: Antioxidants (Basel). 2024 Aug 30;13(9):1063. doi: 10.3390/antiox13091063 (PMC11429291; doi:10.3390/antiox13091063)
Supplement: Supplementary file 1 [file antioxidants-13-01063-s001.zip › Supplementary/Table S3 The DEGs in R vs. H comparison group.xls]

#ID	B-1_Count	B-2_Count	B-3_Count	C-1_Count	C-2_Count	C-3_Count	B-1_FPKM	B-2_FPKM	B-3_FPKM	C-1_FPKM	C-2_FPKM	C-3_FPKM	FDR	log2FC	regulated
Crassostrea_hongkongensis_newGene_16857	197	357	809	144	114	143	4.678693	6.872878	15.32002	3.396482	2.512065	2.724964	0.0350295983212303	-1.25827511175046	down
Crassostrea_hongkongensis_newGene_7800	1484	1273	2082	710	588	298	51.809499	38.684507	71.676167	27.360244	21.973489	11.697343	0.0049343404088086	-1.28702612261803	down
CH0300870	416	606	643	247	139	200	14.749638	17.914879	18.517204	8.86552	4.855885	6.604404	0.000859419651061663	-1.26565330622324	down
CH0701418	437	526	438	931	992	834	11.184113	11.217561	9.118876	24.154325	25.087444	19.943886	1.26369039435101e-05	1.00274257055627	up
CH0703103	94	85	75	168	209	171	2.544015	1.897388	1.63136	4.606192	5.580346	4.30128	0.0189525525056005	1.0270317983737	up
CH0301959	2273	2924	3591	4126	9599	9403	58.353233	62.559448	74.940422	107.287712	243.33902	225.354248	0.000278646204158517	1.31658362350042	up
CH0400643	1442	671	2524	185	428	488	8.79798	3.41301	12.522509	1.138603	2.576438	2.780421	0.00580423727419517	-1.5282026205194	down
CH0500112	127	332	29	798	5696	1460	12.048587	26.374676	2.191871	77.08979	537.017944	130.131805	0.000738915974011098	2.06563893220858	up
CH0400366	1479	2095	1728	3075	4722	5808	18.113081	21.384277	17.200996	38.152863	57.114494	66.41391	8.14905629391747e-07	1.33391704060739	up
CH0304222	326	882	542	2314	752	2063	4.141124	9.344535	5.596801	29.803249	9.444468	24.493296	0.0222827357793469	1.29331694713498	up
CH0100642	489	338	488	96	78	23	43.954563	25.265371	35.632992	8.67783	6.891059	1.859258	0.000578259635180904	-1.89518277752198	down
CH0100641	1099	1504	1625	28	3	4	100.045677	114.152107	120.311417	2.524026	0.220129	0.260291	9.50417678962908e-15	-3.90924875307303	down
CH0100647	55	15	58	168	244	190	3.549344	0.767782	3.019392	10.988369	15.586433	11.492332	0.00960556195503136	1.57382051087521	up
CH0100644	3166	3916	5369	1030	457	346	281.087189	289.75473	387.473053	92.621223	40.043987	28.651302	3.57658255011873e-07	-2.17905880590852	down
CH0900264	3	5	9	70	21	52	0.074571	0.094277	0.187404	1.869889	0.527154	1.277997	0.0169913024806313	1.61209003881182	up
Crassostrea_hongkongensis_newGene_18383	403	796	352	57	80	188	10.150358	16.723629	7.216864	1.431239	1.985741	4.42391	0.00363878201757667	-1.62729443504949	down
CH0901859	772	1816	1662	2460	3733	2662	9.186146	18.013851	16.079882	29.653376	43.882801	29.582657	0.00844385844266859	1.04097073822773	up
CH0501474	3966	5946	6420	1708	1098	1166	87.323654	109.136971	114.915276	38.100098	23.871433	23.97209	2.24655752639227e-11	-1.81125023771252	down
Crassostrea_hongkongensis_newGene_8091	66	84	64	131	232	147	1.670983	2.290237	1.368559	3.395769	5.996196	3.637054	0.0311780148524458	1.10557720817313	up
Crassostrea_hongkongensis_newGene_17460	491	174	91	32	32	70	7.589068	2.239486	1.293246	0.490048	0.475787	0.999631	0.0337683621605013	-1.46625970438499	down
CH0300397	475	414	428	1126	2472	1494	6.532914	4.740963	4.783437	15.68707	33.591499	19.186466	5.88506430011028e-07	1.7750878262384	up
Crassostrea_hongkongensis_newGene_13903	0	0	0	121	135	109	0	0	0	5.593104	6.081784	4.610212	1.04482936435784e-16	4.13979997023325	up
CH0603388	110	105	117	22	39	47	1.989245	1.585943	1.727877	0.399199	0.698847	0.783824	0.0217103605895366	-1.25575216339139	down
CH0602920	836	616	689	1091	1871	1655	7.522641	4.619108	5.034847	9.940528	16.62137	13.904316	0.00341658892707972	1.04959958228856	up
CH0801138	288	263	164	55	59	69	12.106958	9.204844	5.600582	2.330419	2.450633	2.708283	0.000433158746398735	-1.60145593673448	down
CH0201337	109	44	73	17	13	18	4.043783	1.351893	2.211152	0.624837	0.456027	0.596119	0.0276859183488291	-1.44562415627553	down
CH1001251	3986	2917	3691	1137	1036	1073	101.006966	61.605274	76.027863	29.167784	25.915758	25.37344	3.15413272060026e-11	-1.5676955329126	down
CH0600641	647	675	652	332	156	265	19.816008	17.220396	16.233038	10.285377	4.709905	7.553994	0.00758731103218869	-1.15517421886901	down
CH0702071	4327	2915	4561	722	660	1804	22.026134	12.369762	18.874405	3.719264	3.315251	8.574142	0.000546203085942848	-1.55387680892952	down
CH0702072	4823	11940	10293	3524	3589	4389	344.749878	711.381165	598.151123	255.119019	253.300995	292.868683	0.00286712987980784	-1.04329622555919	down
CH0701755	7	23	20	85	130	134	0.206897	0.601593	0.500177	2.737353	4.085525	3.972416	8.6483793760641e-05	2.07649729324823	up
CH1001648	25	53	42	85	122	98	0.781319	1.412269	1.078509	2.758571	3.851455	2.932594	0.0442776443992843	1.14745436330267	up
Crassostrea_hongkongensis_newGene_15849	402	511	373	160	201	175	7.886631	8.362812	5.945969	3.182924	3.886566	3.204094	0.000401221841309797	-1.11244614764162	down
Crassostrea_hongkongensis_newGene_6649	705	1299	690	97	111	151	37.095535	56.988033	29.538408	5.132726	5.748589	7.404512	6.72549572906817e-13	-2.49379525292345	down
CH0301325	234	291	338	95	84	112	20.219652	20.9531	23.776926	8.285916	7.14507	9.023419	7.10865766555462e-06	-1.37711422662881	down
CH0304265	414	895	407	101	162	248	24.7533	44.583229	19.792154	6.096358	9.559863	13.809177	0.0118477907790514	-1.34438757383166	down
Crassostrea_hongkongensis_newGene_14169	1489	1617	1919	443	749	582	74.21463	69.166258	74.494006	21.242077	43.017669	32.19632	1.31147125666541e-07	-1.35420393313505	down
CH0102249	1669	1603	3156	199	46	80	64.981514	52.000362	99.868195	7.831353	1.739277	2.879192	6.80619116110139e-11	-3.07326162168955	down
CH0702412	345	461	488	4	35	59	10.324896	11.513515	11.879289	0.100643	1.009078	1.630849	0.000283771802719341	-2.14281994489999	down
CH0402183	4704	5382	5427	770	890	930	296.678375	282.910126	278.230316	49.139641	55.403912	54.746799	2.66405260415985e-136	-2.48879041044281	down
CH0901221	49	37	65	182	132	140	1.189746	0.755267	1.292042	4.524299	3.19215	3.221614	0.0050168244901711	1.37216282491067	up
CH0201172	13365	10756	15368	4625	4035	5298	117.986061	79.144791	110.289261	41.356857	35.174747	43.661945	8.95706266302575e-11	-1.38085652837705	down
CH0401091	776	758	816	254	191	261	39.041874	31.764925	33.356007	12.945873	9.457639	12.241174	1.76921520483899e-10	-1.57811386835663	down
CH0600356	597	1073	1237	257	246	211	28.115669	42.083923	47.337658	12.224293	11.409898	9.246178	2.40606345917816e-08	-1.75390752692391	down
CH0802234	4441	5361	5938	627	671	397	524.608643	527.790955	570.21759	74.93322	78.19838	43.749401	3.09055577638166e-32	-2.92744501100263	down
Crassostrea_hongkongensis_newGene_18763	5	17	28	60	77	115	0.183804	0.553795	0.923751	2.449974	3.091499	4.371337	0.0267357580110567	1.48958153890764	up
Crassostrea_hongkongensis_newGene_14318	86	391	277	60	25	50	0.859076	3.287831	2.270319	0.613772	0.24702	0.469279	0.0121092352990197	-1.56985254374902	down
CH0103838	66	150	58	197	236	308	0.588189	1.112864	0.415819	1.772465	2.070992	2.55811	0.0439286565191456	1.18219408364057	up
CH0202036	64	37	149	0	0	0	1.347008	0.639219	2.550778	0	0	0	6.40378961575863e-05	-2.35383670464684	down
CH0202038	45	433	1655	0	0	0	2.795686	22.853088	85.212776	0	0	0	0.000584291446700173	-2.07694945812136	down
CH0102077	2215	531	1435	239	106	45	70.011513	13.97349	36.862564	7.625204	3.301025	1.306371	0.000404257874974508	-2.07570078453484	down
CH0102074	349	565	512	871	1185	857	9.344899	12.621692	11.140538	23.632048	31.351276	21.441435	0.000415259585242298	1.04370090615286	up
CH0102075	416	426	581	179	73	153	10.520665	8.979566	11.936109	4.567885	1.807091	3.607536	0.00214204928905626	-1.44135206758596	down
CH0302169	241	326	339	536	1394	829	9.146687	10.293824	10.441756	20.598827	52.260921	29.397232	0.000735005373806081	1.44131849148739	up
CH0400698	48	67	109	18	22	15	1.860375	2.174965	3.458154	0.70683	0.812794	0.522784	0.0247423577197635	-1.38642279527602	down
CH0802838	443	791	762	1462	1318	1176	14.554029	21.670132	20.351353	48.685146	42.759224	36.067963	0.000764639962430619	1.01258015700668	up
CH0304127	23	35	21	56	203	102	0.262987	0.338729	0.200337	0.675556	2.380296	1.128965	0.0209551923486613	1.48821554942531	up
CH0500402	939	3552	3724	6427	19894	20423	24.826096	78.302902	80.066017	172.200409	519.64032	504.331909	6.40378961575863e-05	1.99380780266887	up
CH0000014	132	185	113	276	474	384	2.003322	2.352755	1.395784	4.267496	7.140773	5.472095	0.00231191563674006	1.27406980425226	up
CH0800315	1018	1084	2387	443	269	502	22.414505	19.883718	42.719517	9.863766	5.841185	10.311975	0.000544940937754585	-1.51903392327508	down
CH0203651	51	288	365	0	0	0	1.180365	5.561127	6.888751	0	0	0	1.31656899382091e-07	-2.9366203643491	down
CH0100815	42571	58130	52677	23063	15779	20363	2472.717285	2814.165771	2487.202637	1356.911377	905.02655	1104.217285	2.83485715850594e-09	-1.24392877660258	down
CH0201798	914	1130	1522	565	357	580	29.07329	29.953571	39.35582	18.193176	11.193459	17.222757	0.00204229461356987	-1.06667459462663	down
CH0602654	12710	16150	12063	6680	5460	6579	284.84256	301.665863	219.765915	151.645844	120.819427	137.636307	5.7382682912461e-07	-1.02464131741868	down
CH0600872	11304	8836	15465	4598	2363	5832	101.269852	65.979477	112.626297	41.726883	20.89764	48.774925	0.00281313594319687	-1.23911781252599	down
CH0702497	899	1678	723	3419	3639	2747	27.943674	43.507816	18.270819	107.736679	111.802513	79.772179	0.000138603515213927	1.4557465501772	up
CH0602351	4511	3251	5826	1592	1798	2341	39.725174	23.855236	41.701294	14.19475	15.632164	19.241619	0.000369009674078531	-1.10381765730713	down
Crassostrea_hongkongensis_newGene_189	818	881	718	231	310	179	19.163219	16.783903	13.326365	5.503976	6.9774	3.819648	6.6797565239172e-06	-1.52229095776579	down
CH0402105	183	266	317	0	0	0	18.32445	22.221472	25.811831	0	0	0	9.26679248005142e-30	-5.16837076107313	down
CH0101172	8294	14998	27537	2732	2191	4836	337.072174	508.027008	909.7547	112.449059	87.904274	183.4879	5.584525159297e-06	-1.91389556200883	down
CH0101179	510	775	587	130	64	51	13.331704	16.882603	12.459893	3.42157	1.641362	1.223805	1.76329962707597e-07	-2.28880141326988	down
CH0900171	38051	44587	25598	5436	6026	11032	143.247391	139.900589	78.334923	20.725649	22.399057	38.77153	3.51183561102141e-09	-1.99035917444107	down
CH0203753	51	69	103	163	146	203	0.489572	0.558712	0.810643	1.602226	1.40508	1.839457	0.0230904094717402	1.09868024964641	up
CH0500142	469	500	555	1076	2281	1126	5.888271	5.24157	5.674699	13.710495	28.338169	13.219926	0.000197951335986693	1.43378050516372	up
CH0703645	2658	2794	2763	3144	4912	9825	39.112885	34.272537	33.050545	46.874218	71.392906	135.011353	0.0348538861551765	1.00823278682221	up
CH0801941	91	171	141	269	321	253	0.925608	1.456209	1.165838	2.780742	3.23726	2.413653	0.0112251195401991	1.03164280303212	up
CH0700601	245	123	371	24	46	29	8.297541	3.458832	10.220989	0.791357	1.50865	0.896886	9.73554222727241e-05	-2.05174682069557	down
Crassostrea_hongkongensis_newGene_11481	120	137	218	52	60	68	1.504622	1.381313	2.33813	0.676423	0.718954	0.887873	0.0187648007181582	-1.12733486120685	down
Crassostrea_hongkongensis_newGene_15560	37	34	40	0	0	0	1.490642	0.763467	0.86041	0	0	0	0.000672572123316167	-2.07122202496292	down
CH0602140	21	28	19	76	113	85	0.653552	0.725516	0.475123	2.441559	3.570483	2.539465	0.00137915752088292	1.62904137754479	up
CH0801046	226	279	246	496	555	515	6.64051	6.85183	5.872806	14.794627	16.135853	14.163916	4.3076394530415e-07	1.08630129036923	up
CH0200603	0	0	0	24	48	26	0	0	0	0.760784	1.527579	0.76631	0.00463251905651925	1.78274130804312	up
CH0101447	161	168	147	399	455	239	17.66334	15.336749	13.114121	44.32478	49.284248	24.39114	0.0194979886676051	1.09474016715361	up
CH0400161	353	643	1226	254	72	75	21.394688	32.454956	60.366348	15.54754	4.305622	4.236701	0.0135265263926525	-1.55224051595991	down
CH0401785	13	16	32	52	73	124	0.415861	0.431973	0.840672	1.676103	2.3282	3.730226	0.0285061340012617	1.42074724179945	up
Crassostrea_hongkongensis_newGene_13954	320	630	277	87	162	64	5.094605	8.36822	3.584456	1.402915	2.536869	0.944882	0.0115077414653561	-1.43528474829517	down
CH0501658	11583	16951	14390	27521	28235	28249	112.910522	137.724091	114.031929	271.752472	271.788635	257.087799	1.49830339525526e-13	1.02737656598906	up
Crassostrea_hongkongensis_newGene_4623	78	28	43	1	0	0	1.738041	0.511983	0.769676	0.021204	0	0	0.00192830035157635	-1.9274500459334	down
CH0802329	428	616	415	1188	1047	875	33.083614	39.70639	26.12063	93.138763	80.020325	63.202904	0.000801026964169681	1.0817171933137	up
CH0701449	2455	4115	4967	2028	1409	928	114.040131	159.337051	187.608307	95.427757	64.636093	40.245842	0.0103263358967955	-1.12775155641805	down
CH0100914	263	307	616	140	123	108	11.748965	11.420841	22.358555	6.305668	5.387092	4.496686	0.00486693970874241	-1.32499938068094	down
CH0602512	23	5	24	133	97	77	0.519805	0.082473	0.432459	3.083725	2.193552	1.643925	0.0201575551336107	1.55088556901189	up
CH0700681	1830	4700	3950	16406	8860	14210	25.400734	54.385616	44.581352	230.732819	121.466583	184.19902	1.53834557101672e-06	1.77539328329599	up
CH0901671	0	0	0	315	348	337	0	0	0	12.262153	13.209215	12.103151	1.38235842498454e-44	5.94530863501997	up
Crassostrea_hongkongensis_newGene_15876	6	24	17	229	229	27	0.074589	0.253124	0.171756	2.978385	2.895484	0.319249	0.0131287186019664	1.65817249061397	up
CH0502129	754	285	1055	186	148	150	26.734104	8.404541	30.417667	6.668603	5.159918	4.940269	0.00299603157225516	-1.5779251686925	down
CH0900239	873	1141	1256	561	473	308	24.880526	27.101082	29.095705	16.188095	13.30835	8.176972	0.00387528300565492	-1.08024509252327	down
CH0302195	981	1104	1015	226	494	281	37.963577	35.625458	31.931528	8.82938	18.87689	10.137646	0.000290838542664752	-1.39070592347935	down
CH0702656	464	360	958	123	61	223	7.681959	4.965585	12.884501	2.061593	0.991926	3.435815	0.0113658483217034	-1.4945819808321	down
CH0702657	78	74	153	35	11	11	4.512469	3.612065	7.263237	2.059175	0.597278	0.561047	0.0482929232499732	-1.38663761892231	down
CH0700723	1069	1249	1269	547	479	533	49.50713	48.207493	47.741894	25.637796	21.881582	23.023981	1.3901496219804e-11	-1.103105794784	down
CH0201479	2656	8409	3835	511	1121	408	468.562408	1236.71814	550.011475	91.17704	195.260422	67.117638	5.0647028035589e-06	-2.16029067852838	down
CH0200029	728	1128	1099	52	8	13	91.347763	118.04026	112.152885	6.579498	0.963174	1.435897	2.61979347674608e-11	-3.35651006760159	down
CH0602025	370	1842	52	0	0	0	3.800475	15.779564	0.43233	0	0	0	0.00116020371032123	-1.98211057527331	down
CH0603083	985	962	1272	431	375	418	54.27282	44.161335	56.952179	24.015396	20.367743	21.47963	3.06143991292409e-09	-1.26970275025168	down
CH0702281	1835	1706	1538	707	715	725	121.806892	94.37178	82.945869	47.487797	46.812054	44.871613	2.43396113487712e-07	-1.13930381025898	down
CH0100993	981	384	291	1040	4247	2499	22.963875	7.482095	5.532528	24.670252	98.24324	54.651714	0.0129656619696683	1.52966185154599	up
CH0701394	844	1821	1656	583	390	313	69.976982	125.872086	111.691116	48.944149	31.946978	24.210119	0.000719602918788512	-1.41686750940854	down
CH0800010	833	568	753	181	209	206	13.405382	7.61753	9.847973	2.94633	3.311677	3.08832	6.39259782415095e-08	-1.65493909962443	down
CH0102140	85	184	237	380	334	409	1.980397	3.592179	4.499024	9.013751	7.716337	8.92454	0.031896644558724	1.06821061877759	up
CH0403869	426	481	677	79	137	272	19.749222	18.601944	25.553534	3.696405	6.265462	11.777136	0.0169913024806313	-1.30464738627123	down
Crassostrea_hongkongensis_newGene_1427	79	75	79	308	504	138	2.213099	1.75724	1.804057	8.825027	14.070115	3.644069	0.00616668890635276	1.55475214873924	up
CH0502433	259	332	237	99	114	92	8.716637	9.317021	6.475579	3.372336	3.78369	2.889876	0.000681354660496766	-1.23918526545081	down
CH0702368	1431	1231	1941	520	590	500	36.535576	26.177891	40.269836	13.427081	14.85718	11.902936	9.73158790181759e-08	-1.36283718796599	down
CH0201557	129	104	132	25	20	32	12.836009	8.592802	10.677257	2.496578	1.887866	2.964497	0.00013329082008052	-1.77416890456435	down
CH0000180	20	43	45	173	185	64	0.397916	0.713386	0.726156	3.502185	3.654461	1.194749	0.027542561655171	1.41934687508184	up
CH0701642	41	73	47	608	101	129	0.634865	0.956258	0.593145	9.737107	1.56626	1.895707	0.0417053309512556	1.43161542392262	up
CH0300233	2063	1418	3078	440	441	777	28.982935	16.605831	35.157433	6.251877	6.109201	10.18928	1.16491008500389e-05	-1.68115759880004	down
Crassostrea_hongkongensis_newGene_213	353	205	208	103	90	80	7.068128	3.410529	3.463363	2.078664	1.770063	1.545395	0.0282776261559501	-1.18268349187169	down
CH0301857	85	203	165	384	390	370	3.952114	7.853661	6.23209	18.13064	17.914692	16.088976	0.00241551366179782	1.25707881539274	up
CH0201295	32	24	44	136	247	179	2.430557	1.473428	2.673637	10.492038	18.559673	12.71939	6.05796750396842e-06	2.0524555946928	up
CH0402312	958	1194	1148	480	388	465	34.234547	35.558884	33.349323	17.357399	13.679535	15.516099	8.84156268211153e-10	-1.19260083956777	down
CH0402317	799	1397	1084	490	417	541	25.694138	37.460815	28.355331	15.949145	13.236749	16.255436	0.000369009674078531	-1.03149912416665	down
Crassostrea_hongkongensis_newGene_15258	822	39	86	0	4	9	34.601006	1.347488	2.921863	0	0.153866	0.346556	0.0436294210418879	-1.36462371862663	down
Crassostrea_hongkongensis_newGene_15256	434	197	390	4	0	16	4.893766	1.845036	3.571966	0.045147	0	0.166526	0.000104699282621612	-2.30370465511582	down
Crassostrea_hongkongensis_newGene_15255	237	38	426	34	8	15	5.054819	0.69006	7.16897	0.561619	0.143283	0.300827	0.0153283355016564	-1.63282777176345	down
Crassostrea_hongkongensis_newGene_15254	226	224	329	60	28	52	3.323336	2.749244	3.940826	0.885518	0.400681	0.715635	9.39754324664185e-06	-1.96049181834882	down
Crassostrea_hongkongensis_newGene_15253	295	173	209	7	2	9	6.06416	3.218873	3.768259	0.167751	0.043078	0.181255	2.24431260076057e-12	-3.43567504045552	down
CH0101741	200	215	197	83	55	88	11.811543	10.537807	9.439124	4.966189	3.199609	4.822361	0.00444341694310654	-1.20319012023257	down
CH0802653	384	902	67	6	20	5	18.354429	36.010906	2.598262	0.243939	0.92811	0.203343	0.000113102785487018	-2.2954035676904	down
CH0203500	56	67	53	187	86	469	2.759215	2.775548	2.107041	9.425197	4.195975	21.762531	0.0346558100122145	1.40137647370938	up
CH0201124	583	718	929	281	272	282	19.138472	19.669384	24.819925	9.356318	8.820551	8.648112	5.7562475377057e-08	-1.27224576059203	down
Crassostrea_hongkongensis_newGene_12891	107	28	58	5	4	7	2.629439	0.574002	1.440396	0.107385	0.094253	0.14145	0.00444341694310654	-1.82005357858739	down
CH0802246	1349	2079	2476	492	1171	491	23.274042	29.884745	34.721043	8.596054	19.93885	7.895803	0.0184366572751912	-1.1560805196495	down
CH0801203	44	55	46	11	6	11	1.305266	1.358601	1.090669	0.329785	0.167691	0.291	0.0146338636216057	-1.53530062620883	down
CH0801209	316	441	379	859	1145	762	8.81682	10.252626	8.597894	24.294073	31.577248	19.857283	7.10924251341139e-06	1.27213399464631	up
CH0601618	1708	1084	1365	184	188	492	13.948935	7.378766	9.061105	1.518494	1.513456	3.75331	8.65835836057921e-05	-1.81858644708721	down
CH0601619	109	381	452	4	12	21	2.249163	6.595506	7.629614	0.08305	0.231135	0.391147	4.57688823242332e-07	-2.73132634144183	down
CH0800750	4	16	16	54	183	68	0.116604	0.412298	0.423447	1.764871	5.884018	2.054352	0.00639754874824196	1.75622658954754	up
CH0000636	71	185	80	0	10	13	2.304837	5.021671	2.10347	0	0.302542	0.384456	0.038480717589458	-1.4541713479078	down
CH0601556	93	91	26	309	194	332	1.764003	1.438417	0.388823	5.962675	3.650822	5.913284	0.0260129167879179	1.40995610098202	up
CH0501410	536	400	1934	66	229	177	14.893876	9.257611	43.743713	1.840487	6.271151	4.593964	0.00776765068172358	-1.64968485715596	down
Crassostrea_hongkongensis_newGene_4827	210	839	1414	82	102	261	1.115732	5.033351	11.474545	0.756228	1.298004	2.217212	0.0173634684192815	-1.53286762199487	down
CH1000725	512	333	626	102	89	269	15.111462	8.195633	15.022507	3.04214	2.580455	7.399715	0.0391609892367247	-1.24612376445701	down
CH0800369	0	2	0	439	191	120	0	0.071455	0	20.93144	8.840019	5.262091	3.03703216461937e-10	3.37800750879105	up
CH0801011	462	530	678	236	150	123	17.308722	16.526451	20.651918	8.947336	5.546333	4.299276	0.000610341471739874	-1.41028694121463	down
CH0501883	141	244	187	171	983	1783	5.77766	8.337238	6.225474	7.118382	39.886036	68.431702	0.0171111698004379	1.54257193626394	up
CH0501881	94	110	88	158	304	206	4.37892	4.261168	3.317987	7.451845	14.030394	8.964205	0.0300238952229821	1.06922504676173	up
CH1002059	314	649	525	222	253	137	11.968764	20.655157	16.273188	8.551646	9.533318	4.871594	0.0487372702497215	-1.00739122733321	down
CH0201986	36	47	51	94	101	124	4.172591	4.5688	4.85498	11.26762	11.804636	13.753131	0.0127046356385169	1.14234649337313	up
CH0201988	1433	2714	1841	937	894	747	35.088345	55.402679	36.661125	23.238737	21.604076	17.068626	0.00114638096220511	-1.04593861788026	down
CH0800546	9186	15432	13590	6906	1790	1747	167.830017	234.994141	201.826904	127.792252	32.293514	29.796902	0.0260129167879179	-1.32226741125939	down
CH0502720	898	1112	1034	1767	2267	2655	27.754808	28.623747	25.964296	55.306202	69.188278	76.601906	2.1862640412889e-09	1.15978093124678	up
CH0703161	23	23	21	54	85	64	0.248035	0.203279	0.177236	0.59029	0.904255	0.639331	0.0298093483521311	1.27359031873782	up
CH0303333	368	692	442	1022	1606	980	13.815158	21.658033	13.495296	38.86272	59.556927	34.367474	0.00201415208848552	1.2009276081556	up
CH0802996	1472	1172	945	226	21	353	235.846619	156.475006	123.006294	36.602451	3.249147	52.72031	0.0329290266195784	-1.47292838377417	down
CH0502250	126	161	149	42	45	38	18.86714	20.10186	18.052315	6.314346	6.655811	5.259922	8.34325495907575e-05	-1.51832823316508	down
CH0701215	173	252	451	96	67	57	9.257525	11.251972	19.652132	5.186773	3.536701	2.826376	0.00397233472656396	-1.49105256695993	down
CH0103200	213	422	289	943	794	703	3.158639	5.213947	3.478585	14.157686	11.614214	9.723145	0.000127814218652407	1.34821626977516	up
CH0503643	107	171	127	389	261	271	3.024663	4.011408	2.90631	11.119766	7.263254	7.140479	0.010267121288708	1.11542564996901	up
CH0400540	239	272	213	416	574	687	1.491718	1.41552	1.08257	2.634516	3.549616	4.013271	0.000443570868864923	1.16224826392219	up
Crassostrea_hongkongensis_newGene_5640	3473	182	308	117	209	154	94.716045	4.255019	6.908041	3.523835	5.706872	3.983276	0.0489130933996921	-1.41875411695365	down
CH0302765	6569	4307	6905	3021	2043	2923	76.818573	41.976192	65.638443	35.776196	23.584957	31.912161	0.00353928426075264	-1.00892541718066	down
CH0000154	288	420	448	1024	918	1215	9.532031	11.601808	12.074905	34.397095	30.063175	37.646408	6.80619116110139e-11	1.46038852960027	up
CH0802523	627	484	294	142	107	124	8.12275	5.225904	3.087007	1.855304	1.363436	1.493204	0.00103014845408995	-1.54597249790946	down
CH0500723	84	198	133	259	473	981	3.721303	7.343331	4.803546	11.676746	20.795822	40.756954	0.00471339385992059	1.57649429863978	up
Crassostrea_hongkongensis_newGene_7664	63	193	250	21	29	12	3.10413	7.934817	10.033462	1.005735	1.371071	0.523966	0.00142004061638318	-1.88355504987909	down
CH0401921	30	43	85	169	238	126	0.857886	1.013952	1.98169	4.905474	6.740668	3.355003	0.0171279072820696	1.39475942492973	up
CH0901098	321	271	449	64	85	51	9.913042	6.970389	11.257485	1.998715	2.58898	1.471424	3.83855666960494e-07	-1.97826998697398	down
CH1000707	365	169	322	622	666	1005	12.463454	4.784468	8.932978	21.512657	22.452452	32.042534	0.0110648863900615	1.22651414354799	up
CH0900435	868	543	565	88	160	33	7.518561	3.923469	3.980157	0.769027	1.361716	0.259589	0.000479931094381766	-1.9389846018897	down
CH0600675	2897	2670	3178	685	638	351	196.005966	150.587738	174.776535	46.924702	42.60257	22.163446	9.53337966998911e-11	-2.08062151724015	down
CH0202668	0	3	0	111	99	105	0	0.291043	0	13.582106	11.800061	11.804379	4.80583282491499e-09	3.15496947903115	up
CH0302068	879	1341	1579	415	437	569	19.49193	24.801052	28.474442	9.328588	9.568073	11.788514	2.43600946676857e-06	-1.25776582304393	down
CH0901429	2504	1256	3675	770	826	659	98.312073	41.084644	117.288055	30.625151	31.994347	24.127836	0.00139301501061301	-1.40801885821898	down
CH0400920	82	131	152	212	300	262	2.158439	2.885176	3.270059	5.696554	7.851281	6.494052	0.0103263358967955	1.04532295470944	up
CH0303075	76	147	106	405	370	327	2.316048	3.747352	2.62403	12.554314	11.176244	9.345194	5.0647028035589e-06	1.63211590291117	up
CH0302989	1172	1389	1892	550	455	509	35.187313	34.77124	46.192322	16.722923	13.497547	14.250721	2.05569166658188e-09	-1.40079789451896	down
CH0201506	66	159	139	242	250	275	6.857969	13.889963	11.794437	25.597559	25.789764	26.90605	0.0412824547004203	1.00741058053369	up
CH0000669	0	4	0	23	100	69	0	0.07746	0	0.697742	3.006588	1.968137	0.0468178702841783	1.35910996636205	up
CH0101587	8	15	25	132	82	56	0.083234	0.146606	0.232689	1.578699	0.961308	0.612218	0.00773485392488999	1.66807454595393	up
CH0603421	3026	4190	5475	507	348	173	226.740494	261.70105	333.530792	38.470825	25.722811	12.060596	2.72324090904139e-14	-2.94771509099885	down
CH0603420	3189	3000	5017	1826	1416	602	238.960083	187.398438	305.639221	138.624817	104.769577	42.101299	0.0200099679822873	-1.19646338481354	down
CH0100207	27	24	35	94	82	63	0.375012	0.280318	0.402184	1.364273	1.166393	0.844486	0.0390665843121024	1.21100095763094	up
CH0502351	24	74	28	248	309	189	1.617725	4.176813	1.527961	17.137539	20.808456	12.023128	0.000217680340239356	1.95134279040965	up
CH0802763	82	97	93	266	180	150	4.15889	4.130996	3.843556	13.769968	9.062653	7.1593	0.0455319916105067	1.0298785415597	up
CH0801526	424	524	578	184	85	254	5.692759	5.875373	6.321254	2.500937	1.117342	3.180872	0.0200374843198323	-1.21223016423525	down
CH0201090	270	345	295	720	993	828	10.480618	11.19542	9.33598	28.390036	38.177582	30.073376	1.04867016440091e-10	1.47601574243357	up
CH0502655	79	110	101	153	212	671	1.748471	2.029689	1.80866	3.4281	4.63346	13.888708	0.0402942248270778	1.32720552438826	up
CH0301116	27	32	8	87	82	196	0.660767	0.665735	0.15504	2.188502	2.027048	4.572841	0.0276756350346287	1.48906690485625	up
CH0200556	235	272	282	98	87	107	7.929604	7.652722	7.738177	3.338723	2.895888	3.364613	1.02437854248941e-05	-1.27232818146597	down
CH0200557	56	53	66	10	5	6	1.838044	1.45775	1.759689	0.336208	0.15164	0.167743	0.00073757831204913	-1.94876882867109	down
CH0602634	74	181	216	45	26	26	6.877897	14.1364	16.518604	4.247669	2.392011	2.220677	0.00805387591892797	-1.55515329241067	down
CH0602639	44	80	58	423	440	234	1.620696	2.457293	1.720687	15.850522	16.094675	8.088621	1.24342064169945e-07	2.21857524651108	up
CH0800593	56	192	58	0	0	0	1.177309	3.406922	1.000062	0	0	0	1.30297663975384e-05	-2.52023189521868	down
Crassostrea_hongkongensis_newGene_19052	344	36	207	12	9	21	6.490392	0.563238	3.451476	0.210757	0.161625	0.36695	0.00339164093039872	-1.86549750727047	down
CH0102466	37	38	45	100	91	144	0.681823	0.583749	0.673566	1.899235	1.672862	2.512289	0.00776765068172358	1.29062499018786	up
CH0101780	0	0	0	115	264	73	0	0	0	3.447787	7.741416	2.003701	9.16776392799751e-09	3.14356735291443	up
CH0802233	162	199	204	55	98	54	7.390251	7.571944	7.574385	2.527797	4.394105	2.276115	0.0184919892200203	-1.16099110910014	down
CH0701953	5159	3862	4152	1610	876	1467	103.927803	64.834648	67.981468	32.841206	17.425215	27.58848	7.37161046308315e-06	-1.52184448507062	down
Crassostrea_hongkongensis_newGene_5935	24	336	244	10	12	10	0.595217	11.216171	5.755399	0.280144	0.352486	0.304476	0.00143363955922726	-1.98452068623286	down
CH0304266	290	1001	493	77	87	278	18.077105	52.126232	25.03936	4.818779	5.320618	16.171474	0.0474605893370734	-1.32428865467577	down
CH0303731	433	304	397	93	127	48	37.422058	21.919662	27.905672	8.085946	10.791855	3.860168	0.0014949265775885	-1.60169758692696	down
CH0302462	138	205	150	420	400	586	0.588935	0.729991	0.519465	1.822832	1.691783	2.34317	5.35305749887413e-06	1.44615053389232	up
CH0603069	1360	1223	1243	3156	6458	4445	74.639191	55.941025	55.430817	175.434326	349.971283	227.749542	4.80583282491499e-09	1.76719501939112	up
CH0500420	78	179	90	338	263	313	1.986444	3.802757	1.860657	8.735163	6.633811	7.467394	0.0121747328919359	1.23882520123125	up
CH0100162	46	43	31	117	87	142	0.752641	0.58782	0.404837	1.945468	1.410467	2.171739	0.0229334198227519	1.25532599017786	up
CH0301194	9	20	31	224	96	47	0.03795	0.070838	0.108033	0.979352	0.407849	0.187504	0.0256477200296027	1.5276193360028	up
CH0603506	131	136	170	311	286	305	1.195137	1.032838	1.261413	2.890118	2.588447	2.604962	0.000249589142604881	1.05100583564954	up
CH0300322	390	101	133	24	21	13	18.361151	3.947781	5.073854	1.144606	0.955755	0.555832	0.000666776395709128	-2.03194567979348	down
CH0602376	8	8	10	126	27	449	0.196667	0.153795	0.195874	3.204202	0.650521	10.595699	0.00158548388114393	1.97399932021661	up
CH0800516	9009	10833	11976	5462	4531	4749	290.02359	290.685822	313.416443	178.098663	144.023376	142.719986	2.56790902887864e-10	-1.00749259821558	down
CH0501636	111	150	129	237	307	291	0.939743	1.060135	0.891262	2.035538	2.569104	2.308378	0.000417580254982494	1.08704189250542	up
CH0503007	75	125	83	168	330	245	2.405855	3.353154	2.174503	5.485864	10.540562	7.386804	0.0116507306869186	1.22781136798696	up
CH0201194	93	90	72	4	13	7	3.18398	2.567484	2.0117	0.12979	0.411149	0.211969	9.94279630306379e-05	-2.17680515889254	down
CH0403388	1590	562	1544	199	145	308	41.893784	12.323425	33.059513	5.286333	3.771255	7.55937	8.27186622082779e-05	-1.92552656101937	down
CH0502759	1529	2462	2664	1011	1021	851	33.986507	45.623245	48.143589	22.750294	22.397509	17.663225	4.3932983580408e-05	-1.05708580602087	down
CH0502758	118	212	171	53	57	44	4.875824	7.315291	5.737921	2.222614	2.328124	1.687241	0.00197018484645607	-1.37597273246376	down
CH0201436	3394	3824	3556	8125	12627	8486	25.174585	23.645166	21.443884	61.054054	92.503731	58.769829	2.5807573040119e-10	1.43565486116493	up
CH0600555	467	430	481	211	179	159	9.338369	7.171381	7.824848	4.269763	3.521894	2.962176	0.000212194318508918	-1.1660397133806	down
CH0402243	47	54	64	107	175	258	0.903068	0.876792	1.005273	2.102288	3.366195	4.694952	0.00428605255100728	1.43283166629609	up
CH0601206	10256	11507	13397	5382	5518	5092	213.704117	199.846069	226.920563	113.593872	113.522499	99.040825	8.67690684070789e-18	-1.04649231220062	down
CH0001119	0	0	0	30	26	50	0	0	0	0.896212	0.739813	1.358374	0.00181194496521244	1.93082585663958	up
CH0502229	130	232	197	529	748	513	3.258492	4.829746	4.005991	13.434505	18.505077	12.003639	1.18486433352131e-06	1.5993732759615	up
CH0103183	589	677	606	274	136	210	19.800095	18.988859	16.572374	9.33742	4.517138	6.5781	0.000692354737520437	-1.34082001907339	down
CH0402084	287	295	442	115	88	183	8.863751	7.586588	11.093411	3.598752	2.677616	5.261217	0.0156267596282016	-1.14510184306124	down
CH0503636	1432	1272	1419	698	433	681	101.280884	74.976662	81.582199	50.024647	30.223398	44.98875	0.0015501248204198	-1.04034266295395	down
CH0400599	848	1348	1752	630	378	500	23.736528	31.428589	39.85704	17.837017	10.446148	13.051724	0.00289130784479255	-1.15341073433732	down
CH0302751	270	291	195	494	677	663	8.547365	7.683159	5.031141	15.859179	21.203323	19.639174	0.000484768179574127	1.20954766646333	up
CH0802575	95	207	167	360	413	326	1.134668	2.069535	1.627496	4.365761	4.88262	3.6507	0.00483680831379606	1.16762012624253	up
CH0500712	907	725	929	319	311	505	14.356826	9.566498	11.951265	5.104965	4.853486	7.464719	0.00365536827902738	-1.03016195797576	down
CH0601248	963	1153	1730	345	200	355	74.126045	73.993301	108.299217	26.911045	15.152246	25.503304	1.76329962707597e-07	-1.7945494616917	down
CH0703544	645	794	296	138	54	183	16.258183	16.66964	6.064878	3.512823	1.340211	4.303031	0.0084035581853487	-1.55553164049146	down
CH0701393	941	1700	1896	531	391	322	59.577927	89.775055	97.630608	34.026279	24.445095	19.031183	1.06878370487418e-05	-1.57136990045686	down
Crassostrea_hongkongensis_newGene_11167	492	183	157	80	35	63	5.986679	1.850384	1.550614	0.976664	0.413343	0.716633	0.0275535074988191	-1.45011983020054	down
Crassostrea_hongkongensis_newGene_6835	0	0	0	340	338	191	0	0	0	11.815314	11.459359	6.101527	2.6604185823809e-27	5.06026548798334	up
CH0500838	10	26	21	84	92	61	0.226708	0.506357	0.384439	1.983955	2.120913	1.329352	0.00905851184732869	1.54417013636907	up
Crassostrea_hongkongensis_newGene_2643	679	699	995	1640	1062	2476	9.811402	8.314439	11.840233	20.786527	14.550044	30.680182	0.0113265430405912	1.06022378124187	up
CH0800273	64	68	96	130	240	162	3.110289	2.763458	3.814424	6.421123	11.631558	7.395062	0.0334145172790085	1.08963771866369	up
CH0100204	285	439	286	845	1312	1528	11.169605	14.362787	9.113009	33.610538	50.845642	56.006218	4.32492661245371e-08	1.75009105778163	up
CH0101616	250	360	340	598	684	668	2.923223	3.517121	3.231049	7.097301	7.918845	7.307765	1.9625988191685e-07	1.07444907626744	up
CH0303020	142	218	152	243	383	711	2.876676	3.690589	2.499314	4.993792	7.694233	13.503	0.0339482063174059	1.16512705993668	up
CH0000451	581	1878	754	330	357	210	13.705206	36.978756	14.464763	7.880975	8.322938	4.620018	0.0112137055011952	-1.37226744321552	down
CH0701740	88	154	157	325	614	366	2.553859	3.733495	3.715389	9.573936	17.675953	9.945678	0.000247482211496224	1.5405230645053	up
CH1001654	68	98	45	4	3	0	1.126352	1.354084	0.597492	0.066009	0.036665	0	0.000937503727707338	-2.04329213838226	down
Crassostrea_hongkongensis_newGene_331	1166	2904	1419	619	617	648	18.651976	37.517445	16.003539	10.539906	9.142442	8.212958	0.0014949265775885	-1.28256348662453	down
CH0301972	75	87	78	12	8	23	2.625619	2.520466	2.223204	0.405719	0.24318	0.721208	0.00414593585000457	-1.68203923143283	down
CH1000291	33	19	33	89	117	74	0.418601	0.197073	0.342101	1.149249	1.477282	0.875199	0.0245070746547568	1.33573239957438	up
CH0703378	97	45	53	10	14	11	5.829919	2.261601	2.562005	0.565036	0.827528	0.600304	0.0160754810190411	-1.55561625410452	down
CH0601858	1072	1077	928	3221	1662	1779	29.218933	24.480686	20.569656	88.98114	44.749771	45.30431	0.0129160186744198	1.05300045848294	up
CH0601859	826	1387	1142	2504	2774	2080	54.768559	76.690483	61.611416	168.335358	181.781815	128.895889	6.82971235608813e-06	1.15519202747687	up
CH1000902	187	207	343	20	59	98	7.312449	6.742043	10.91368	0.778491	2.250434	3.552917	0.0310002368388221	-1.38643860612612	down
Crassostrea_hongkongensis_newGene_18315	261	80	85	29	15	7	8.799469	1.271834	2.21331	0.785589	0.462934	0.093674	0.0190288300106364	-1.58990961126997	down
CH0202336	199	251	156	753	1312	665	15.11963	15.905489	9.619562	58.034405	98.689903	47.230175	8.70458948248244e-07	1.92086778823743	up
CH0200247	45	149	63	20	16	20	2.799284	7.718317	3.174293	1.213785	0.962768	1.131799	0.0429286567296517	-1.3721648695266	down
CH0102570	183	181	397	44	32	28	9.636835	7.92305	17.009073	2.311022	1.626142	1.345163	5.0647028035589e-06	-2.15735712644972	down
CH0101007	1093	1944	1481	3126	3123	6552	13.799633	20.455667	15.197644	39.973801	38.934395	77.237152	0.000194505536213927	1.3969711309135	up
CH0400251	5483	12034	6247	22125	18951	14642	519.916382	951.157043	481.516998	2125.226074	1774.591064	1296.26355	0.00195291461953244	1.18530089655536	up
CH0400250	8176	17072	11465	25995	26412	21551	775.283081	1349.36499	883.744995	2497.018311	2473.223633	1907.978638	0.000763189532768774	1.02899278540162	up
CH0000868	169	188	229	8	4	0	5.18656	4.807829	5.711311	0.228525	0.102574	0	5.33886117623427e-08	-2.94991053532945	down
CH0200006	422	414	530	786	1670	1470	25.776304	21.049002	26.331858	48.660786	100.790321	83.860741	5.14168987326502e-05	1.42424048922998	up
CH1000572	290	657	499	165	216	174	4.283085	8.093432	5.993665	2.467488	3.152387	2.393826	0.00753743106839939	-1.13539512764827	down
CH0403279	0	0	0	661	599	243	0	0	0	34.684158	30.60453	11.740333	1.42927033548773e-27	5.15161326051851	up
CH0201725	414	988	849	301	263	132	37.230782	74.033516	62.058353	27.363852	23.341028	11.076623	0.0149591188442047	-1.28027980895554	down
CH0802385	2340	3244	9032	1456	1008	1096	22.707937	26.246801	71.267525	14.311502	9.656096	9.927185	0.00150070658684054	-1.55135930313351	down
CH0901235	247	241	359	93	82	113	5.831344	4.735022	6.887261	2.203313	1.896396	2.484524	0.000211147264849125	-1.3352515616124	down
CH0301665	2682	2884	2497	9351	16376	9580	56.45697	50.615253	42.728046	199.455276	340.501251	188.329941	6.14992911006148e-14	2.03570219802009	up
CH0401373	216	426	75	14	25	37	20.456167	33.600067	5.708627	1.335137	2.33546	3.236245	0.00181194496521244	-1.90564362195524	down
CH0400975	19	8	41	99	338	159	1.066665	0.372264	1.940934	5.863183	19.616379	8.707104	0.00241551366179782	1.87360505858118	up
CH0401085	275	305	422	1447	604	584	1.652585	1.527584	2.060013	8.810306	3.582523	3.272209	0.0240339439839875	1.21526485189828	up
CH0302378	3865	8652	9618	2040	402	454	114.128242	212.970367	230.896988	61.016125	11.69857	12.497357	0.0403322051882185	-1.454781922702	down
CH0801727	505	642	638	334	163	248	8.114792	8.608219	8.344643	5.439743	2.576903	3.726122	0.0180970563231544	-1.03733763535787	down
Crassostrea_hongkongensis_newGene_8400	6	0	19	135	113	144	0.079286	0	0.236856	2.160975	1.783786	2.120534	0.0227932551947322	1.55230329647265	up
CH0202006	6246	8398	6404	3529	2660	3443	46.781727	52.431892	38.993706	26.776548	19.669996	24.072519	6.88680046209635e-06	-1.01413450076583	down
CH1000859	63	135	143	670	351	252	11.948012	21.344933	22.164038	129.535477	66.171394	44.81633	0.0049343404088086	1.54013847428901	up
CH0900882	257	357	753	27	13	20	14.736517	17.034653	35.11488	1.546114	0.73454	1.030938	5.55081578337937e-13	-3.27883706808316	down
CH0700784	980	884	1346	2094	2413	3147	1.444117	1.086288	1.612811	3.126168	3.512118	4.330786	9.21530108436648e-07	1.24686156358803	up
CH0103536	43	161	75	303	282	783	1.137747	3.608188	1.626372	8.29128	7.508945	19.740898	0.00511790087615671	1.65347900466327	up
CH0800689	79	145	123	24	23	37	4.727617	7.279026	6.02301	1.451775	1.323886	2.089869	0.00192216758641861	-1.56511449090434	down
CH0402370	5150	8558	9444	2845	1543	1199	201.077209	278.516998	299.762817	112.505447	59.465851	43.678505	2.31030514405763e-05	-1.67873850003615	down
CH0402371	86	166	429	55	39	15	3.64774	5.877493	14.808228	2.345132	1.623606	0.569518	0.0318470619305574	-1.47314293184712	down
CH0400447	336	177	292	780	499	594	9.431448	4.127256	6.65941	22.199408	13.823354	15.583446	0.0290258593498531	1.08151493065942	up
CH0802869	136	205	149	308	323	400	1.36675	1.71041	1.213608	3.133594	3.204689	3.753641	0.00153348272988642	1.05407686634219	up
CH0300359	219	336	294	598	723	575	8.447381	10.837909	9.25379	23.443422	27.636744	20.779978	1.00064939522426e-05	1.17011795394403	up
CH0403646	1008	1131	956	1559	2359	2940	15.106056	14.120743	11.647288	23.667208	34.910397	41.13018	0.00018509043960511	1.11806245036682	up
CH0103472	382	148	246	1619	1195	1845	11.959303	3.858228	6.258534	51.366993	36.948166	53.931133	3.35388901962272e-07	2.15735020162889	up
CH0601164	1776	860	1789	610	141	414	38.009708	15.345	31.126158	13.218827	2.963715	8.27295	0.0258127799908096	-1.36268042688931	down
Crassostrea_hongkongensis_newGene_6886	82	26	62	6	8	10	2.801809	0.71705	3.37227	0.637449	0.413929	1.038178	0.0194606195366243	-1.57162318383549	down
CH0801344	28	71	37	194	183	214	1.301108	2.761951	1.395448	9.194483	8.474072	9.33458	0.000145489184540293	1.78032248989574	up
CH0801348	19	29	28	31	214	367	0.861689	1.116418	1.052584	1.442401	9.879471	16.007385	0.0141356074889314	1.63596618325921	up
CH0101162	43	51	35	6	10	3	1.718409	1.702791	1.139897	0.238924	0.376968	0.097942	0.0262146486221274	-1.51739055406028	down
CH0503031	376	399	256	601	785	893	6.844485	6.0549	3.78567	11.092969	14.139837	15.205194	0.00395961669804406	1.07675644908034	up
CH1001872	0	19	11	160	98	170	0	0.47404	0.247493	4.906436	2.920053	4.798064	0.0169913024806313	1.60957656642687	up
CH0202419	10452	11114	15968	5131	3142	5051	164.629456	145.906799	204.459442	81.861633	48.86404	74.265266	2.46046069453398e-06	-1.32157902841315	down
CH0202437	151	272	164	365	576	410	1.981673	2.975503	1.740944	4.840406	7.455254	5.016598	0.00975948118320402	1.12043742302353	up
CH0202436	0	3	0	933	1142	1278	0	0.035197	0	14.36044	17.141666	18.130785	3.47621751906041e-91	7.36116172579356	up
Crassostrea_hongkongensis_newGene_16147	368	98	39	8	14	18	4.02328	0.887105	0.34306	0.085414	0.141913	0.174476	0.0104959843733584	-1.69617822783706	down
CH0401824	8222	5071	8435	3299	1541	1958	109.045784	56.057018	90.939079	44.317467	20.175138	24.244377	0.000844110931963969	-1.39425063567641	down
CH0103158	150	265	123	1153	811	493	3.265435	4.811488	2.172252	25.50157	17.490149	10.049066	0.000113512283459925	1.8266074817943	up
CH0800771	12	14	16	213	136	194	0.247581	0.256912	0.276072	4.82307	2.999206	4.052639	1.61693284111542e-13	3.0383381961031	up
CH0303849	362	191	215	547	1062	651	17.54241	7.730049	8.470792	26.871868	50.903568	29.482819	0.0105690475258695	1.29862563430773	up
CH0403073	150	243	210	37	24	23	12.471239	16.86129	14.232106	3.093032	1.936518	1.791901	5.33886117623427e-08	-2.27147900536912	down
CH0403076	4871	4960	4809	1645	2006	2345	108.987518	92.493248	87.469444	37.26823	44.310677	48.970833	1.62661763884848e-11	-1.19802743229257	down
CH0404221	345	186	332	130	95	85	37.568314	16.803316	29.358585	14.26194	10.153521	8.542878	0.0328828616889082	-1.15765865812274	down
CH0601284	178	205	185	44	43	25	3.746317	3.593476	3.168994	0.941178	0.89184	0.477095	1.00601122121617e-05	-1.88909894019336	down
CH0602798	713	777	754	351	237	423	15.866977	14.421103	13.647752	7.903167	5.197343	8.773986	0.00376865447725444	-1.00093079584212	down
CH0602799	13862	8528	11297	4643	2939	4028	309.182526	158.525696	204.824173	104.890091	64.718048	83.867912	5.78462023491448e-05	-1.35435583542729	down
CH0802544	982	820	795	269	121	172	26.840025	18.681349	17.657091	7.424126	3.260634	4.374534	8.39834646001253e-06	-1.82441457703118	down
CH0101822	735	267	273	28	30	0	35.190189	10.647785	10.608024	1.338639	1.414082	0	0.0232104989731452	-1.5372295717542	down
CH0102354	135	114	177	50	48	59	4.279514	3.000946	4.554855	1.604863	1.501429	1.735667	0.0111079375767779	-1.17767887086184	down
CH0500809	1561	1394	1471	3700	5154	3602	49.663502	36.96191	38.040741	119.276443	161.953995	107.000916	5.20022425718426e-10	1.47256345179889	up
CH0401986	165	291	154	339	605	550	2.959647	4.363429	2.251365	6.176101	10.767751	9.259921	0.0125336122237792	1.16314372361051	up
CH0302238	1788	2076	2727	922	830	1047	12.001287	11.615717	14.882291	6.26829	5.499939	6.559896	3.10407399311148e-08	-1.11778913615129	down
CH0203494	6	6	9	23	80	32	0.099798	0.080686	0.117966	0.409742	1.431961	0.532059	0.0385249065877625	1.46058325352336	up
CH0701454	637	995	689	199	263	207	45.252747	58.980186	39.819736	14.272986	18.458467	13.720145	3.9505103088804e-08	-1.59321660482539	down
CH0202947	114	26	91	0	0	0	5.348991	1.003898	3.466226	0	0	0	0.000515323941507819	-2.10263767406772	down
CH0100250	1961	675	1433	384	145	430	31.97188	9.165708	18.98624	6.32852	2.325706	6.530199	0.00782501521362138	-1.5244043235592	down
Crassostrea_hongkongensis_newGene_7459	214	230	292	821	493	434	12.826434	11.725206	14.111667	49.185846	31.276206	26.7884	0.00801952265345873	1.16572304351754	up
CH0301048	102	134	198	64	51	49	8.240873	9.054635	13.076577	5.24534	4.071702	3.664363	0.0405352828432353	-1.08887516242731	down
CH0203721	249	301	384	91	128	182	10.583768	10.687983	13.278589	3.917531	5.37249	7.239713	0.0247986546507916	-1.01235594963531	down
CH0201212	2309	2592	2834	879	578	1600	130.304062	121.890427	129.984879	50.232647	32.206165	84.267227	0.0103511488562166	-1.12147065152486	down
CH0303975	2991	2367	4261	367	1079	1229	26.744661	17.640001	30.970417	3.315489	9.526094	10.257908	0.00193671587395378	-1.48052882525014	down
CH0901446	3589	13611	31633	1204	958	1216	45.679138	144.415512	327.362366	15.513679	12.041265	14.447554	3.74545278375205e-08	-2.6936522419381	down
CH0400092	477	1259	922	1484	1513	2923	40.231739	88.590935	63.275738	126.951942	126.211929	230.510178	0.032457704145364	1.05858668728613	up
CH0603677	48	51	65	121	110	155	0.372557	0.328846	0.409552	0.951086	0.847011	1.127342	0.0116595979241142	1.13259669462847	up
CH1001337	76	46	136	19	13	24	1.474342	0.745219	2.143313	0.374124	0.236486	0.421487	0.0340520500302872	-1.40456161141484	down
Crassostrea_hongkongensis_newGene_4388	177	347	575	117	56	38	7.250926	11.83357	19.149874	4.853932	2.237575	1.418073	0.0103217234415086	-1.55940638189522	down
CH0400320	747	855	1137	237	162	482	16.270142	15.504476	20.128298	5.21511	3.482331	9.801309	0.00771108765119634	-1.30757606332107	down
CH0401053	318	2434	1564	269	178	128	9.233459	59.038063	36.97707	7.928345	5.100051	3.460306	0.00121744913350452	-1.87017525503782	down
CH0301139	217	179	254	60	28	70	5.022638	3.43853	4.779432	1.393152	0.628672	1.506798	0.00222497013164078	-1.56282949754153	down
CH0502274	2264	1763	3707	347	449	492	24.653284	15.996492	32.817097	3.825395	4.821954	5.000358	1.32096899778808e-13	-2.28088729261535	down
CH0402789	5443	11581	12192	1366	704	701	168.614624	299.005219	306.998016	42.863426	21.515844	20.251377	4.83723541770626e-15	-2.83003623544821	down
CH0101333	387	2005	908	16	62	151	2.716727	11.753476	5.188107	0.110231	0.425885	0.985138	0.000321990402100999	-2.14017460087784	down
CH0502131	1362	1220	1089	341	348	571	30.92083	23.074453	20.096571	7.828895	7.791676	12.090595	3.13616681503551e-05	-1.37082869350344	down
CH0300701	46	49	58	76	165	159	1.815049	1.618331	1.861166	3.070352	6.489447	5.922916	0.0433907863457218	1.15498139889441	up
CH0600405	111	165	125	406	1415	641	1.734074	2.154567	1.582644	6.446454	21.9209	9.393728	9.39754324664185e-06	2.09915507799906	up
CH0403992	1326	1638	1529	873	466	634	51.744041	53.291214	48.514683	34.497833	17.932476	23.080799	0.00539346133082243	-1.01083066076018	down
CH0200237	12	13	27	90	186	91	0.515981	0.453565	0.966261	4.09724	8.230928	3.810346	0.000293465147759827	2.00547662893603	up
CH0102835	378	781	941	184	192	60	47.44009	81.695595	95.968285	23.316595	23.779249	7.027064	0.00367252668537695	-1.6062184948204	down
CH0000859	147	400	502	32	33	10	5.853117	13.325162	16.326818	1.277623	1.286538	0.360268	4.98909969459654e-06	-2.44291506657856	down
CH0102724	4390	5992	6797	2660	1942	2910	44.244865	50.33337	55.688423	27.149847	19.326202	27.382559	8.3848686598206e-06	-1.06151051674557	down
CH0201075	795	1023	1401	1476	3066	2612	10.118902	10.855975	14.509273	19.043987	38.577827	31.065548	0.00283242520340195	1.11071722570588	up
CH0402929	16	24	30	71	95	218	1.10051	1.369518	1.67249	4.909634	6.442999	13.995986	0.00292886688585168	1.73722518940909	up
CH0602032	30	133	95	256	752	557	0.613143	2.285984	1.58636	5.362704	15.395432	10.774879	0.000640670866259369	1.89978543649996	up
CH0801823	16	36	55	299	212	248	0.09608	0.186647	0.281683	1.906693	1.316775	1.458979	1.02568989609644e-06	2.28273552278335	up
CH0801822	21	155	30	568	543	196	0.128793	0.82632	0.152812	3.677244	3.427378	1.169615	0.0226385844636707	1.55076599105123	up
CH0701383	2680	2507	2915	961	839	1051	31.570057	24.616886	27.918404	11.470174	9.752196	11.55383	2.43045398762128e-15	-1.40188854182949	down
CH0101364	312	1726	1240	28	62	100	1.679396	7.75414	5.435149	0.151081	0.326522	0.499688	2.37864093553873e-07	-2.68373800766253	down
CH0403890	23305	46134	46263	16439	15828	17941	511.618164	844.134094	825.588623	365.544708	343.104034	367.705902	7.26340972459894e-05	-1.05092008430399	down
CH0703070	882	1549	2022	527	453	144	28.305452	41.451847	52.790142	17.12014	14.337519	4.294994	0.0109910050816412	-1.42805919100846	down
CH0300017	274	306	614	130	201	149	9.819605	9.161411	17.911674	4.725593	7.124968	4.981076	0.0481146252618024	-1.03298091713574	down
CH0702033	39	67	79	0	0	0	1.436812	2.060683	2.360771	0	0	0	2.52986664454886e-06	-2.67788737053096	down
CH0501503	2272	1977	2611	1125	833	905	34.123825	24.741222	31.880917	17.116823	12.352404	12.686921	1.44171967094082e-05	-1.12689867718574	down
CH0500673	109	216	107	327	372	481	2.1735	3.596249	1.730088	6.625976	7.366851	8.998251	0.00384925674908203	1.29935931663501	up
CH0802161	236	288	101	54	60	49	23.302563	23.684484	8.070059	5.315805	5.840104	4.486474	0.0164932291235444	-1.40903265307207	down
CH0802165	338	402	717	51	194	155	13.344705	13.207579	23.009516	2.038508	7.527892	5.680922	0.0260113979609286	-1.33692330590864	down
CH0304190	1248	906	1641	632	354	198	120.75943	73.057434	129.128006	61.908955	33.809063	17.858221	0.0256680476009852	-1.25490531262927	down
CH0403706	250	175	293	536	700	368	4.428806	2.592827	4.222794	9.63728	12.273806	6.098682	0.031337130940775	1.05280424782819	up
CH0502427	1889	2210	2765	1062	564	495	135.671799	132.328568	161.491882	77.275826	39.999538	33.184364	0.000520704523632933	-1.39840003868252	down
CH0502428	328	510	670	194	254	182	10.982093	14.231336	18.232624	6.55822	8.402495	5.680299	0.00990108125264802	-1.0432438048048	down
CH0601682	699	880	393	233	218	157	12.00703	12.598668	5.481161	4.043172	3.690896	2.504267	0.0039165142693588	-1.36765739843864	down
CH0600480	216	398	278	1008	449	881	28.854858	44.371021	30.251932	136.749344	59.35154	110.19384	0.0084035581853487	1.25057097582882	up
CH0200721	171	150	187	22	18	25	14.039944	10.253102	12.476313	1.770244	1.412936	1.870293	3.83327263773419e-10	-2.44683834593417	down
CH0601351	314	792	689	6746	2364	7151	6.29214	13.236587	11.219264	137.0578	46.821789	133.906586	4.97299256035687e-10	2.6478130082498	up
CH0201892	220	181	247	63	38	33	11.627608	7.993373	10.618992	3.352466	1.966954	1.6109	0.000127399005203384	-1.78078270664783	down
CH0800840	1672	3284	1851	3963	5261	10976	23.18177	37.966068	20.864443	55.673103	72.047554	142.125946	0.00222910290395398	1.38042980361402	up
CH0600977	168	290	246	73	87	100	3.4795	5.016759	4.149257	1.517295	1.774954	1.928323	0.00162412971308361	-1.21402993980784	down
CH0400202	1714	1222	1199	401	388	490	49.261662	29.27371	27.992783	11.66324	11.00562	13.135462	1.15199700572422e-06	-1.51721585993423	down
CH0401158	8	11	21	87	25	226	0.024775	0.026755	0.052172	0.276767	0.077259	0.667546	0.0256477200296027	1.54234503302898	up
CH0300228	574	775	1624	187	84	106	11.835411	13.320468	27.209259	3.901578	1.701274	2.026853	1.27085202671394e-06	-2.24303397274951	down
CH0702959	203	291	174	456	499	463	3.660232	4.384815	2.559842	8.355683	8.919832	7.821123	0.00339164093039872	1.05210431324503	up
CH0403134	52	24	52	5	0	2	1.356512	0.509101	1.106861	0.118351	0	0.049579	0.0484318533772342	-1.39435781819171	down
CH0200944	28	235	53	0	0	0	0.762188	5.488004	1.187099	0	0	0	0.0034103229571504	-1.82380065080487	down
CH1000346	6569	4931	8196	1527	2312	2288	96.29287	60.239784	97.659271	22.666285	33.454166	31.303127	3.10407399311148e-08	-1.51988528942744	down
CH0301287	3000	3039	5019	309	258	106	418.075623	353.000275	568.678467	43.58976	35.393974	13.702577	6.54498508931213e-17	-3.26331831768326	down
CH0103316	1242	150	903	15	38	17	45.289783	4.533219	26.771868	0.530575	1.346312	0.576682	5.33201916905529e-07	-2.764557856789	down
CH0102205	50	45	34	98	161	122	3.307719	2.499566	1.836359	6.587412	10.592408	7.626012	0.0146338636216057	1.29527556187292	up
CH0200572	1329	1894	2587	481	688	1158	16.282951	19.354408	25.777596	5.965547	8.326155	13.249827	0.0122390262083045	-1.09437338737114	down
CH0700942	39	60	63	11	13	3	0.504857	0.650643	0.663391	0.142087	0.165269	0.028775	0.0443864810553067	-1.41866354114027	down
Crassostrea_hongkongensis_newGene_19439	302	106	178	17	5	5	5.780649	1.480476	3.693167	0.288115	0.137702	0.065638	1.56000675886899e-05	-2.45455248629837	down
CH0500340	40	28	36	69	358	154	5.089315	2.939923	3.688599	8.928017	45.123188	18.357647	0.0120031676742915	1.60183813074438	up
CH0701487	1699	2426	2751	484	478	782	24.391134	29.018011	32.098133	7.026579	6.775925	10.478683	2.24655752639227e-11	-1.77909234355751	down
CH0901915	466	352	303	188	105	79	16.785284	10.55534	8.843991	6.839495	3.725114	2.643037	0.0403322051882185	-1.19955044054433	down
CH0701626	72	59	82	10	11	20	5.468851	3.743848	5.079966	0.72502	0.774217	1.380546	0.00414186398156371	-1.6537416979809	down
CH0403366	1699	1283	2367	575	516	685	36.02998	22.6835	40.824097	12.339558	10.795648	13.559661	4.73465180291522e-06	-1.40503283460478	down
CH0202443	34	51	34	135	154	79	0.735426	0.924064	0.602345	3.002029	3.332245	1.618673	0.0210022369779066	1.32036824792821	up
CH0501456	668	1426	1204	221	554	454	11.802221	21.015226	17.303312	3.955239	9.672331	7.487427	0.0219892202147168	-1.13562751468699	down
CH0102995	178	464	313	504	734	911	4.4596	9.712669	6.394707	12.821235	18.235365	21.378836	0.0280181360812075	1.07281547090432	up
Crassostrea_hongkongensis_newGene_12313	125	378	204	746	586	661	1.981471	5.026972	2.636507	12.048127	9.225017	9.836487	0.00528359870210745	1.33340810931116	up
CH0202076	264	318	501	166	119	169	6.609345	6.647511	10.210591	4.205522	2.943263	3.959248	0.0193242895031483	-1.02792946726502	down
CH0802878	724	69	492	0	0	0	8.495358	0.670756	4.684018	0	0	0	1.56335950305083e-06	-2.72017598041443	down
CH0802877	285	341	58	38	50	45	2.329371	2.322812	0.381776	0.313503	0.401738	0.344072	0.0331335515230191	-1.44531238410439	down
CH0300802	907	956	1777	429	394	394	40.514168	35.581581	64.524529	19.397753	17.365316	16.43265	5.32604010768573e-05	-1.35705406111709	down
CH0603729	2781	4647	5842	5551	8459	17765	35.072598	48.860901	59.904655	70.935272	105.371162	209.23056	0.0243678148648778	1.12425216034103	up
CH0603760	162	148	222	381	488	427	3.89833	2.965046	4.346395	9.297045	11.603541	9.606583	4.0500162705152e-05	1.25511500579845	up
CH0801580	783	1343	688	236	194	122	26.524765	37.965836	18.952929	8.088181	6.482643	3.849049	5.0647028035589e-06	-1.90615546213508	down
Crassostrea_hongkongensis_newGene_11105	244	191	367	66	103	130	5.612877	2.320117	5.073692	1.371579	2.791014	3.169582	0.0304814439146186	-1.13196554833363	down
CH0700879	75	76	86	141	214	163	1.152859	0.964834	1.077978	2.197877	3.251354	2.336947	0.0137099082569973	1.05509431265255	up
CH0101817	0	0	0	366	306	667	0	0	0	14.736232	11.998207	24.792305	8.91695399289815e-35	5.58139014708823	up
CH0203696	351	97	49	15	5	11	3.995726	0.917689	0.453587	0.170226	0.056278	0.107869	0.00426253422098752	-1.83267714338988	down
CH0102829	124	217	176	232	590	426	1.099694	1.609469	1.273974	2.086148	5.184169	3.537222	0.0331917619202963	1.11757897431811	up
CH0603563	841	1363	2919	390	247	442	23.969496	32.38039	67.641396	11.248842	6.936256	11.755393	0.00018509043960511	-1.73959702705171	down
CH0501611	156	226	294	646	449	536	7.675375	9.254386	11.749318	32.227703	21.81756	24.607809	0.000640670866259369	1.23386896262535	up
CH0403671	959	781	804	102	132	138	45.137413	30.620409	30.766991	4.848436	6.128146	6.055273	8.28123062340913e-21	-2.52433665748578	down
CH0901778	4	4	0	85	97	36	0.256278	0.234726	0	6.043863	6.705255	2.328593	0.00281313594319687	1.89167978051792	up
CH0703110	158	314	215	570	726	598	5.593708	9.291612	6.190845	20.531015	25.479242	19.835314	3.14997821446597e-05	1.40462806575046	up
CH0301078	456	473	280	1229	981	1104	29.836838	25.748272	14.868089	81.449806	63.391171	67.433464	0.000169955924992256	1.35471557317751	up
CH0203712	18	19	38	84	298	169	1.354722	1.182807	2.340897	6.481054	22.487749	12.024137	0.000437516907989086	1.99072894503051	up
CH0602559	148	159	108	51	50	58	16.753424	15.010815	9.889807	5.789117	5.50065	6.075111	0.0243217581079259	-1.1241686768283	down
CH0503061	354	421	402	133	184	212	18.686485	18.516209	17.252884	7.079265	9.589314	10.432328	0.00116020371032123	-1.01758540741552	down
CH0802989	649	330	1512	133	24	14	70.033211	29.717438	132.750977	14.534293	2.548709	1.382699	0.00365536827902738	-1.85340549039565	down
CH0502249	299	335	355	104	104	94	26.175243	24.470745	25.236738	9.152129	8.940386	7.673388	3.24641814357953e-09	-1.53997005327582	down
CH0701267	12556	12634	11166	27636	33601	33763	717.358582	601.576843	518.555054	1599.312622	1895.58606	1800.850464	6.25162761088215e-18	1.40387504075815	up
Crassostrea_hongkongensis_newGene_14253	175	177	316	84	105	75	2.297148	2.060982	3.493584	1.174857	1.287848	0.847679	0.032625437757418	-1.06667923979991	down
CH0302776	213	199	192	552	366	662	3.225934	2.512083	2.364648	8.485719	5.475327	9.376887	0.000566832984899748	1.29102036632729	up
CH1000416	184	275	696	935	874	1395	1.696894	2.124233	5.239491	8.772845	7.995557	12.064399	0.023465820463808	1.25552980761514	up
CH0402568	456	484	369	232	150	162	21.804861	19.308794	14.363271	11.225464	7.067898	7.229846	0.0126178454520877	-1.06237151716977	down
CH0402563	834	967	896	306	471	255	23.088253	22.331501	20.163874	8.567935	12.870373	6.577813	0.000756600346010105	-1.19509898329537	down
CH0403214	1567	1687	2167	716	672	906	53.669659	48.133217	60.328632	24.808661	22.703333	28.967823	3.84045929024412e-08	-1.12821624413399	down
CH0300384	139	249	339	817	714	499	2.628544	3.93306	5.224312	15.694889	13.356746	8.834224	0.00180771455933535	1.36575792569036	up
CH0603311	101	132	145	15	25	37	8.678621	9.422832	10.142788	1.245473	2.047366	2.946746	0.000542045652176872	-1.74158353853813	down
CH0702249	6046	8031	8428	3728	2413	4048	84.192032	93.21846	95.404808	52.587292	33.17981	52.618748	0.000194071663427969	-1.00753008797993	down
CH0500954	501	611	624	237	200	208	20.383432	20.752527	20.666882	9.745507	8.033118	7.898144	1.02501339070958e-08	-1.29209081864282	down
CH0501989	531	567	442	156	255	157	69.780594	62.083466	47.17382	20.738825	33.062374	19.259226	0.00176725916484358	-1.22906856796361	down
CH0304044	166	189	122	261	375	378	3.614253	3.427866	2.155729	5.751786	8.058908	7.685293	0.0188278106037247	1.0094886546821	up
CH0203232	3574	2823	3903	509	1143	717	226.426025	149.07724	201.020081	32.639431	71.515739	42.402515	6.84850069923985e-08	-1.84610417410736	down
CH0303599	1907	2190	2717	1239	754	921	24.223486	23.194572	28.059795	15.940566	9.458338	10.923504	0.00056547222390687	-1.06218331510691	down
CH0700530	134	112	166	337	299	703	6.845507	4.783993	6.88932	17.469631	15.096275	33.605553	0.00222497013164078	1.45028300867559	up
CH0700095	192	206	251	471	871	358	10.52007	9.40282	11.183544	26.169682	47.166672	18.320768	0.0107465564418286	1.23350987154886	up
CH0700090	491	614	536	173	173	256	27.680651	28.837286	24.582521	9.861264	9.592039	13.468018	5.31238184507426e-06	-1.29333176310156	down
CH0403087	4	17	76	147	299	376	0.063808	0.265579	1.152184	2.801375	5.556193	6.605166	0.0236199250294728	1.55801342594976	up
CH0901631	152	71	179	12	0	11	13.300669	5.149367	12.752594	1.027824	0	0.889463	0.020427805175579	-1.57322398611133	down
CH0502166	398	651	456	721	1279	1306	16.458988	22.442268	15.325696	30.178282	52.216194	50.427727	0.00370317208286521	1.08655382335826	up
CH0100034	377	668	966	177	193	193	9.227947	13.628557	19.22633	4.390249	4.661898	4.392156	6.40378961575863e-05	-1.52872062048659	down
Crassostrea_hongkongensis_newGene_17962	286	64	157	6	0	0	4.667141	0.859062	2.076248	0.094801	0	0	0.0211259118898784	-1.51791128325989	down
CH0000678	0	0	0	322	25	69	0	0	0	8.794731	0.657835	1.734767	0.00747117061101777	1.6960595701821	up
CH0202357	277	283	225	532	530	624	6.787604	5.778864	4.488754	13.21656	12.835236	14.277793	0.000148275502579803	1.08610994538099	up
CH0202353	1069	1288	1355	402	343	523	37.820023	37.972179	38.946415	14.375909	11.953427	17.26572	2.69417402505073e-10	-1.41411424298301	down
CH0802330	247	348	235	621	579	537	19.103292	22.400337	14.779637	48.654362	44.247242	38.760132	0.000832612923747554	1.05687317457298	up
CH0401864	1039	903	1587	398	453	663	27.902485	20.205872	34.633823	10.819788	12.01386	16.617971	0.0047792667868213	-1.04938739400167	down
CH0603417	1285	972	1840	332	179	133	96.263771	60.669304	112.079422	25.170504	13.246496	9.250576	1.30807344760028e-06	-2.10716962379544	down
CH0603414	1102	1356	1317	520	670	529	79.976799	82.036324	77.698578	38.180645	47.974342	35.799892	2.8215082444506e-07	-1.02784719428129	down
CH0603418	1389	1107	2229	377	127	204	104.098381	69.128662	135.773743	28.559984	9.355634	14.205427	4.52919599130263e-06	-2.10674589460101	down
CH0603419	310	327	430	91	41	60	55.251682	48.625862	62.333435	16.323118	7.194553	9.976693	2.43125000463063e-06	-1.99096788846578	down
CH0101590	82	167	134	234	365	374	1.296921	2.211758	1.732237	3.769935	5.734882	5.549228	0.00370640130118238	1.24147003313634	up
CH0101593	966	1045	773	2249	3219	2173	15.279636	13.769369	9.931807	36.034313	50.285679	32.087227	7.99829459189456e-07	1.40943652844761	up
CH0502360	231	329	169	705	876	451	15.939455	18.899446	9.442351	49.278324	59.661354	29.044302	0.00580423727419517	1.30361608943322	up
CH0500275	1997	1311	2156	193	280	240	49.608803	27.134657	43.542271	4.83763	6.868539	5.56292	1.47676483934552e-19	-2.63352023439793	down
CH0602401	22	37	48	115	90	101	1.050409	1.505089	1.931135	5.771242	4.404912	4.669483	0.0169093447272596	1.29033397329193	up
CH0200467	85	58	124	235	186	219	5.121181	2.919223	6.070967	14.375818	11.075076	12.337019	0.0297028679674235	1.11776147243912	up
CH0103083	487	611	571	1737	1141	852	11.871401	12.427609	11.317257	42.936256	27.50408	19.402662	0.00656046351735149	1.11071469391254	up
CH0503112	140	201	186	237	416	470	6.045173	7.249724	6.53757	10.359589	17.759258	18.991243	0.018023646709647	1.02378607655907	up
CH0301101	51	39	48	92	132	114	2.954979	1.854515	2.24532	5.376861	7.531663	6.159013	0.0289459100284308	1.12440834422302	up
CH0304165	0	11	14	186	172	129	0	0.682323	0.843394	14.282259	12.914284	9.156159	0.00103506016622847	2.02993709836827	up
CH0300470	1958	3002	3157	1090	802	1299	239.408173	305.919098	313.78241	134.901703	96.803947	148.239288	1.55995919510258e-05	-1.1881493376727	down
CH0102250	2427	3087	2774	1165	1148	1028	89.978416	95.373741	83.600418	43.732964	42.000519	35.548813	6.14992911006148e-14	-1.20699216793918	down
Crassostrea_hongkongensis_newGene_15128	58	109	125	13	18	18	0.751665	1.179374	1.32258	0.171093	0.224121	0.213839	0.000347225778248244	-1.86288952133485	down
CH0901952	135	136	605	27	16	5	3.382419	2.840097	12.397245	0.670033	0.383594	0.10716	0.000611665615507134	-2.08631047755166	down
CH0102494	228	414	141	992	1324	1648	14.344533	21.727247	7.201356	63.345222	82.452896	97.010254	4.09572585127027e-06	1.98410173759781	up
CH0102493	256	373	184	781	694	556	8.262253	10.047902	4.829621	25.55514	22.16284	16.780186	0.00529423935953829	1.21029392047348	up
CH0200381	90	155	99	253	236	467	8.277506	11.952567	7.415128	23.748013	21.589262	40.51683	0.00844179091238869	1.28446682729166	up
CH0301602	53	1626	2221	55	35	41	0.495936	12.752639	16.986734	0.523901	0.323799	0.355273	0.000420924059628826	-2.14563834178061	down
CH0401315	109	184	219	314	489	346	1.836524	2.593785	3.004043	5.380975	8.163317	5.462942	0.00960556195503136	1.10727999071321	up
CH0000969	473	939	1381	349	268	398	50.3004	83.275131	119.435219	37.599236	28.151054	39.531712	0.0129656619696683	-1.16132340640266	down
Crassostrea_hongkongensis_newGene_11969	54	55	81	138	164	216	1.276038	1.172982	1.694171	3.47472	4.009232	5.068199	0.0021718308548839	1.31185349149325	up
Crassostrea_hongkongensis_newGene_17937	56	94	71	4	16	16	1.378767	2.407975	1.669177	0.083034	0.447346	0.441883	0.0139387209028399	-1.58898057124031	down
CH0801581	846	1733	767	162	179	183	25.787825	44.0434	19.008572	4.993857	5.391553	5.204485	7.16209791125411e-10	-2.25731239024802	down
CH0303720	108	262	187	375	728	392	3.453693	7.030457	4.89512	12.234155	23.179216	11.789798	0.0156316999554034	1.24607411812845	up
CH0802797	51	87	49	92	263	209	3.544306	5.076986	2.746058	6.511172	18.139156	13.607068	0.0489721018673739	1.23235635658164	up
CH0502903	2654	2296	2258	901	1206	1120	228.381195	164.671219	157.889877	78.534508	102.462639	89.955017	1.30297663975384e-05	-1.05901928639456	down
CH0502906	312	844	447	5355	1469	1182	4.019467	9.068757	4.677545	69.946785	18.697498	14.225286	0.0041256978503809	1.69204956478482	up
CH0702121	1091	3617	1311	724	567	680	21.164894	58.527821	20.685741	14.225019	10.865919	12.308094	0.0200099679822873	-1.2335827597433	down
CH0702695	182	206	267	432	449	438	2.373229	2.245926	2.83827	5.722498	5.793418	5.351965	4.46934780283354e-05	1.03404988862732	up
CH0800321	2987	3385	5730	1100	984	1197	85.317909	80.587257	133.045151	31.811966	27.739353	31.90913	1.63364104378281e-10	-1.68228466333184	down
CH0100822	154	180	272	43	73	51	4.682797	4.564446	6.720644	1.300111	2.175367	1.438565	0.000970913378615951	-1.49287492198035	down
CH0303128	42	97	70	0	5	10	4.005865	7.726748	5.443501	0	0.401392	0.844897	0.0423986320137439	-1.43634923968391	down
CH0303124	2700	2284	4097	1402	544	629	77.760406	54.823254	95.907265	40.899746	15.45724	16.899883	0.00312456614094391	-1.42229721447229	down
CH0601024	221	262	200	324	2269	497	6.540944	6.475716	4.80346	9.723075	66.439796	13.742924	0.0304711938308546	1.44063991890826	up
CH0403407	114	110	134	234	298	401	4.285161	3.467805	4.119318	8.975106	11.142357	14.175976	0.000321990402100999	1.29697162755578	up
CH0901503	1667	2082	1739	891	515	845	56.400795	58.697098	47.817959	30.52066	17.183313	26.670465	0.000535257580753992	-1.12198001175779	down
CH0400460	153	185	255	39	49	62	3.570603	3.595892	4.847258	0.919743	1.123263	1.349638	3.90866021191328e-05	-1.64879028238946	down
CH0102415	782	566	1040	1443	2400	1930	20.565348	12.405397	22.236122	38.427578	62.313221	47.3904	0.000640670866259369	1.21163527484366	up
CH0102419	17324	30490	24543	10665	4540	3753	481.055939	705.679199	554.020325	299.972382	124.486557	97.276245	0.000834568866581457	-1.52286591428798	down
CH0203475	955	496	513	247	279	306	5.996368	2.596489	2.619279	1.568297	1.726845	1.792882	0.0482618317097724	-1.02952354511014	down
CH0400668	775	937	852	254	518	349	27.461283	27.701908	24.544182	9.102662	18.133501	11.543302	0.00804850540193423	-1.02274608914945	down
CH0600548	238	249	210	511	629	616	0.860689	0.752856	0.618158	1.877838	2.250756	2.084832	1.38927480771463e-07	1.31588894343972	up
CH0200466	31	61	52	455	267	450	1.445156	2.416915	2.0132	22.150299	12.671056	20.168076	1.03001214900146e-11	2.62968504901331	up
CH0602566	1085	1598	3505	610	336	663	25.291119	31.041016	66.407524	14.391026	7.712675	14.417006	0.00216503507421341	-1.49560553945058	down
CH0103174	140	276	137	277	516	537	24.387583	40.075729	19.378567	48.804779	88.724648	87.292786	0.0392742075277904	1.10245168537671	up
CH0103172	72	36	89	322	384	213	3.686692	1.495514	3.67316	16.696497	19.41824	10.182592	0.000391563775290782	1.78238795466487	up
CH0800719	492	371	805	2028	1905	3396	3.307106	2.080342	4.403024	13.823704	12.660996	21.337479	9.27369457626999e-08	1.93487912592566	up
CH0102627	2550	2052	3406	825	371	665	47.570881	31.907707	51.656677	15.585416	6.835632	11.580253	2.59308062723855e-06	-1.77313906651809	down
CH0102626	938	759	1147	320	133	206	61.624798	41.568878	61.266472	21.294104	8.633764	12.625528	6.20024922537172e-05	-1.71337385212835	down
CH0102624	596	353	815	198	102	230	8.62921	4.261351	9.597768	2.89216	1.44896	3.109748	0.0112316822187937	-1.33999423493322	down
CH0801448	9337	7898	12421	3105	2486	5579	169.686905	119.63237	183.50209	57.15012	44.603161	94.652664	0.00118736807960254	-1.21479449804108	down
CH0303864	35	220	336	0	0	0	1.703079	8.926421	13.285974	0	0	0	1.87250030172036e-05	-2.4813656577564	down
CH0503606	87	96	88	0	0	0	2.016105	1.853971	1.657873	0	0	0	1.62661763884848e-11	-3.5416168481352	down
CH0300852	36	109	46	197	182	221	0.622589	1.605568	0.657522	3.539046	3.171679	3.650061	0.021382326623872	1.332482109881	up
CH0603201	978	1635	1569	2478	3592	4100	14.531712	20.247175	18.954628	37.294731	52.705471	56.881332	1.4074770142133e-06	1.27950727616805	up
CH0500490	2045	4201	4757	1861	917	1808	67.058289	114.847565	126.833755	61.820679	29.682726	55.351143	0.0343155379125011	-1.00616723572538	down
CH0700801	911	964	871	208	355	319	63.150772	55.724762	49.098625	14.559671	24.312056	20.65082	3.28503730695787e-07	-1.47160101332492	down
Crassostrea_hongkongensis_newGene_6393	131	289	338	67	85	36	7.847093	14.457973	16.471827	4.044161	5.04064	1.995187	0.0123084268496955	-1.43193745368039	down
CH0701043	31	14	26	81	72	88	2.259477	0.85423	1.555478	6.037796	5.198859	6.05042	0.0365604091084187	1.31219321408477	up
CH0701045	502	583	548	215	239	223	21.646334	20.960743	19.197075	9.380013	10.174994	8.958654	1.53603730184625e-08	-1.15917180578613	down
Crassostrea_hongkongensis_newGene_11154	2505	1942	3677	351	318	618	21.641623	15.080868	27.205181	2.989588	2.674129	5.447054	1.95839892942294e-11	-2.29808174771372	down
CH1002111	28	136	136	0	0	0	0.506231	2.082836	2.034753	0	0	0	4.52021801782124e-05	-2.39189556464319	down
CH0900678	1453	1957	2656	535	390	422	145.660461	163.542221	216.520279	54.267574	38.568272	39.453377	1.13773968307353e-12	-1.93122532810608	down
Crassostrea_hongkongensis_newGene_7478	26	137	864	13	37	6	0.429605	1.951413	12.062027	0.220828	0.619025	0.095885	0.0454666568059157	-1.4085811002414	down
CH0403569	2671	1656	2639	537	688	651	103.69632	53.564487	83.297356	21.085163	26.35417	23.577803	8.49548255704974e-09	-1.69931686715348	down
CH0703324	175	204	265	489	405	411	12.668346	12.312534	15.596766	35.933617	29.013178	27.818209	0.000874094689818508	1.02805177521211	up
CH0201853	113	52	145	20	34	26	9.880448	3.753144	10.289737	1.740669	2.91183	2.068137	0.0476714531402027	-1.31214628069576	down
CH0800798	3177	4583	5929	2485	723	896	54.877529	65.982933	83.251862	43.469223	12.327635	14.44704	0.0225733499484173	-1.27771868773471	down
CH0800797	157	128	200	11	15	51	2.757534	1.878619	2.858057	0.195179	0.254079	0.836485	0.00776123130505238	-1.66894441631375	down
CH0800794	140	131	109	13	13	15	7.638615	5.963336	4.834074	0.717666	0.656787	0.741743	1.68203599650407e-08	-2.49666690054024	down
CH0800790	660	1704	782	164	227	427	13.720137	29.546553	13.213384	3.4515	4.660423	8.277175	0.00423671795766309	-1.48568188402481	down
CH0800791	2193	3976	3280	731	457	1013	36.131359	54.601421	43.92606	12.196017	7.426124	15.577077	1.48752790854555e-07	-1.80621726028365	down
CH0301967	3204	3351	4240	1273	1611	1561	107.086304	93.346596	115.212364	43.098007	53.170296	48.700344	2.98928282369158e-13	-1.18219060555156	down
CH0900201	1307	2995	2547	852	862	616	52.055344	99.410095	82.462555	34.372562	33.884468	22.902843	0.000335192610635396	-1.30574814737152	down
CH0302727	98	209	179	64	41	26	2.370837	4.196408	3.521034	1.549194	0.9561	0.575411	0.0328750966062963	-1.31294322657469	down
CH0601591	38	19	35	519	111	69	2.94455	1.214849	2.187867	41.367634	8.567818	5.063657	0.0233690570594708	1.55597820609012	up
CH0000115	152	224	217	458	390	455	1.705088	2.096687	1.975374	5.200852	4.318971	4.76406	2.02858238678844e-05	1.14765964098384	up
CH0103429	901	913	1148	318	471	488	21.141701	17.839733	21.893866	7.536287	10.89517	10.681262	3.8935862622917e-05	-1.08902537072907	down
Crassostrea_hongkongensis_newGene_3237	611	409	747	137	26	85	37.007812	20.660593	36.759167	8.352243	1.554044	4.802929	0.000763189532768774	-1.90129385761731	down
CH0500208	694	1104	866	316	238	225	56.559109	74.982613	57.388161	26.052063	19.091438	17.055882	2.64624460908114e-07	-1.55357494485572	down
CH0700711	1529	1514	1403	418	311	510	31.803804	26.254831	23.713579	8.790898	6.388107	9.905787	3.56577801596624e-10	-1.6716822521423	down
CH1001185	326	280	73	0	0	0	15.937393	11.404791	2.877916	0	0	0	9.16776392799751e-09	-3.14552526164303	down
CH1001184	99	86	133	0	0	0	4.350293	3.143635	4.759656	0	0	0	1.68550361456093e-12	-3.67251870103952	down
CH0500350	362	407	337	493	872	965	24.015562	22.511091	18.163847	33.128918	57.107594	59.800308	0.0086141955240127	1.01692574020684	up
CH0700179	406	531	485	242	165	159	15.034881	16.384804	14.598973	9.05416	6.032187	5.493346	0.00195881320166164	-1.12970237490872	down
CH0801840	0	7	7	111	193	42	0	0.060939	0.060886	1.362838	2.31537	0.474393	0.00496201347000895	1.80196303180302	up
CH0800009	277	343	151	0	0	0	6.167035	6.359122	2.733183	0	0	0	8.27108046930132e-20	-4.48477634764556	down
CH0601962	5591	5291	4385	12685	13979	9599	158.077744	124.692574	100.771622	363.306488	390.299652	253.396469	5.9411936696467e-06	1.22876956576646	up
CH0202665	4	18	0	154	98	124	0.395645	1.486732	0	15.512638	9.614902	11.453414	0.0325543333143864	1.47658949263136	up
CH0502402	325	480	555	89	127	76	32.039211	39.531906	44.588921	8.903739	12.331063	6.956465	9.58618276275844e-08	-1.88627843738887	down
CH0301472	13	9	8	67	146	172	0.486279	0.287689	0.2557	2.680485	5.698477	6.352477	1.48680326619748e-06	2.50885583993262	up
CH0302067	68	114	71	26	26	28	8.597865	12.125646	7.347075	3.321178	3.27763	3.329696	0.0280181360812075	-1.2479722773789	down
CH0600170	239	73	219	12	35	18	6.25816	1.576276	4.662027	0.306303	0.890116	0.429895	0.00228159191318111	-1.85318155562017	down
CH0102019	143	154	194	0	0	0	9.868246	8.825809	10.873429	0	0	0	1.62861607639665e-21	-4.56455956551229	down
CH0000193	30	97	70	817	580	61	0.585497	1.601314	1.132763	16.477684	11.398392	1.133014	0.0198712482197726	1.5832154701679	up
CH0203054	15	62	53	155	132	143	1.654019	5.827755	4.82575	17.705641	14.692946	15.042198	0.0376133163418743	1.32168082869204	up
CH0802728	620	2347	613	246	250	209	17.274961	54.5289	13.872116	6.932943	6.874184	5.428804	0.00216442196943625	-1.67552257314599	down
CH0303775	440	692	555	1183	1678	980	7.703419	10.100419	7.890981	20.980402	29.017509	16.017353	0.000626910515326906	1.16200035392088	up
CH0700793	775	1006	701	2151	1731	1681	26.531183	28.709965	19.512571	74.609985	58.544094	53.751869	2.89985128718195e-05	1.16150881596768	up
CH0800696	820	545	653	155	130	116	70.943115	39.292297	45.925102	13.583385	11.036943	9.352138	5.58581552119702e-09	-2.02062260531722	down
CH0500281	60	139	45	7	14	13	1.160139	2.251107	0.700866	0.120376	0.266571	0.229699	0.00846107703416959	-1.6811388238258	down
CH0403155	87	72	100	1369	1450	79	10.941953	7.569451	10.223129	175.628967	181.338882	9.301049	0.00290341171007203	1.87976109812702	up
CH0203678	70	55	505	0	0	0	2.559798	1.659935	15.117052	0	0	0	0.000841522493605974	-2.02771204754179	down
CH0402369	66	149	82	12	14	29	2.934465	5.509788	2.941486	0.506482	0.596653	1.181702	0.00892408299833551	-1.60144628426543	down
CH0700209	304	209	150	49	37	83	9.656438	5.539078	3.871316	1.551131	1.133719	2.437995	0.0112472458888005	-1.45923946713061	down
CH0101466	955	1169	1801	230	208	219	45.399693	46.343395	69.649811	11.066219	9.759283	9.720475	4.14004980905038e-18	-2.31241224499001	down
Crassostrea_hongkongensis_newGene_11506	60	161	122	11	0	5	2.529419	6.611952	4.241155	0.645173	0	0.161758	0.0119323739745233	-1.66492399663279	down
CH0901242	74	86	74	160	141	217	0.751296	0.729103	0.610049	1.658345	1.426057	2.075611	0.0140405663307256	1.06393688210984	up
CH0201470	147	136	144	228	320	340	5.422671	4.199924	4.333389	8.557838	11.711451	11.76112	0.00451552507438724	1.01562969233867	up
CH0501217	6464	14208	11971	4422	4682	1278	223.014618	408.601807	335.771393	154.52565	159.517059	41.166069	0.0311299785831441	-1.21998079988622	down
CH0501216	734	1700	1283	471	535	154	117.498016	226.935638	167.085831	76.405724	84.569992	22.930502	0.0467203196236112	-1.20487581262569	down
CH0501920	1059	1314	1321	556	629	420	42.039764	43.47271	42.624374	22.355818	24.65914	15.556665	8.6483793760641e-05	-1.06154814123299	down
CH0703661	42	82	25	246	224	104	1.721557	2.853645	0.831464	10.441118	9.261057	4.066648	0.0386974819181132	1.36955691534138	up
CH0801960	421	589	351	1090	1187	1287	10.05957	11.72286	6.80725	26.396324	28.026295	28.72929	2.3310363128081e-06	1.35213863206807	up
CH0701137	1627	1920	2524	518	801	928	55.453743	54.540764	69.928474	17.874033	26.927509	29.504627	7.90731454777001e-06	-1.27503017018851	down
CH0800767	1367	1929	1838	361	69	569	36.273388	42.680752	39.663456	9.694981	1.795901	14.087422	0.00887723371124689	-1.58613780142474	down
CH0402736	159	263	220	435	535	449	0.981726	1.355334	1.10262	2.722648	3.271613	2.595447	0.000119846634801447	1.14315744932272	up
CH0404232	55	128	96	201	267	178	6.618025	13.022069	9.48139	24.77693	32.14616	20.273743	0.0409198717769612	1.08689095346861	up
CH0701543	162	215	242	89	69	47	6.681162	7.403297	8.140207	3.734429	2.794637	1.785108	0.0097855412396976	-1.25722354191259	down
Crassostrea_hongkongensis_newGene_12908	27	47	69	94	143	134	0.505502	0.738288	1.07257	1.831795	2.708617	2.400617	0.0474605893370734	1.15936557085844	up
CH0401999	2593	2633	3675	1542	1121	1072	66.424164	56.22509	76.540878	40.023449	28.362244	25.622517	0.000125561254252022	-1.09678111846093	down
CH0102736	2263	2962	4494	1502	970	1316	57.444061	62.681648	92.760475	38.619701	24.312267	31.186741	0.000546203085942848	-1.16000649054134	down
CH0501675	33	26	55	0	0	0	0.815889	0.534651	1.098172	0	0	0	0.00199714646418995	-1.91585606547581	down
CH0501676	304	486	422	51	167	95	10.047787	13.406421	11.339659	1.707792	5.437755	2.91943	0.00466333213295311	-1.48372460253869	down
CH0100939	69	87	73	163	143	187	3.370085	3.549963	2.931571	8.14479	6.973564	8.617126	0.00817493463667658	1.05330335535755	up
Crassostrea_hongkongensis_newGene_16531	216	159	252	13	42	39	4.211363	2.582148	4.002964	0.24741	0.805803	0.712208	0.000152148860487049	-1.98044675496752	down
CH0202041	21	57	63	0	5	2	0.414157	0.939823	1.015174	0	0.079035	0.01862	0.0320720111329116	-1.48087718438878	down
CH0101658	264	548	632	152	140	229	15.854724	27.401882	30.833143	9.248268	8.287291	12.801545	0.0119323739745233	-1.17783901534591	down
CH0303966	2095	3051	2223	5438	5978	7009	10.275012	12.476907	8.863743	27.02466	28.965212	32.106106	2.85133277139997e-12	1.34281229348907	up
Crassostrea_hongkongensis_newGene_1875	0	6	3	32	60	46	0	0.077262	0.036169	0.539924	1.00537	0.731441	0.0190288300106364	1.58829505396715	up
CH0201645	350	712	265	0	0	17	8.7838	14.920647	5.406333	0	0	0.394508	0.0331203739381947	-1.42295214222908	down
CH0200207	1286	1137	1197	348	335	327	21.906324	16.14027	16.574959	6.001427	5.621266	5.195683	2.5947141454963e-15	-1.70433334372691	down
Crassostrea_hongkongensis_newGene_14137	2154	4951	3446	1521	1094	1499	39.058763	69.385723	47.778088	28.414081	20.086966	22.895344	0.00131813958700962	-1.14985020186471	down
CH0500754	365	292	347	119	146	112	14.822624	9.869229	11.433937	4.871035	5.846007	4.221817	0.000591657431482377	-1.22801046057838	down
CH1001385	61	994	1667	40	65	8	0.592906	8.069084	13.205439	0.389917	0.621407	0.067348	0.00466573817710953	-1.81669354982842	down
CH0802991	615	322	707	66	21	11	66.366516	28.965527	62.103474	7.155109	2.207191	1.063714	1.18624629426229e-05	-2.43627920676542	down
CH0600898	64	66	90	17	15	23	1.843514	1.573331	2.100436	0.49656	0.425221	0.59495	0.00681873018696942	-1.48254993163009	down
CH0100983	68	85	68	165	157	196	1.115786	1.168991	0.908532	2.762782	2.557564	3.020732	0.00208044259179738	1.16352713344628	up
CH0201309	706	403	390	101	5	42	7.634486	3.632819	3.424924	1.096697	0.043923	0.421322	0.0140366437285922	-1.64541086444288	down
CH0304023	34165	42768	53623	18931	18537	19655	768.173706	801.4729	980.069214	431.147308	411.545929	412.578644	3.87700135576715e-13	-1.08810082600569	down
CH0600669	161	128	136	57	57	50	9.605122	6.335198	6.574472	3.413622	3.314758	2.745527	0.0185804698422096	-1.12712390477127	down
CH0700108	264	422	246	1036	1064	963	13.031481	17.353729	9.87487	51.862839	51.895439	44.41431	2.76436193704113e-08	1.6492040443522	up
CH0400064	1221	539	868	217	303	438	33.418732	12.28163	19.321445	6.015598	8.177199	11.175618	0.0261453144165468	-1.18007518172262	down
CH0800007	122	193	59	0	0	0	3.311029	4.378896	1.292033	0	0	0	3.83329226102744e-08	-3.03458809305383	down
CH0701700	1438	1470	1080	3835	3026	3823	55.658764	47.438141	33.973282	150.394562	115.670433	138.172134	7.09184740668281e-08	1.39161422156209	up
CH0202370	9862	19717	19907	5661	5127	2255	324.229797	540.288574	532.016663	188.520325	166.429718	69.213554	0.000275648654981581	-1.54671763776582	down
CH0102025	42	33	369	8	14	7	0.854873	0.572162	6.229524	0.164672	0.280516	0.128332	0.0244865655568386	-1.54531764395302	down
CH0102029	277	387	241	112	122	64	9.848259	11.466313	6.960282	4.014082	4.273794	2.095494	0.0112162596087666	-1.26646707637563	down
Crassostrea_hongkongensis_newGene_15590	388	790	435	198	110	98	6.768949	11.47795	6.164504	3.491858	1.883241	1.584731	0.002099411321419	-1.52552350373881	down
CH0800013	28	19	19	64	73	110	1.284996	0.727863	0.717186	3.010226	3.341355	4.738156	0.0147519726927979	1.43262705683183	up
CH0500255	295	366	364	425	893	1127	14.758445	15.291056	14.797832	21.547493	44.215443	52.729752	0.0123084268496955	1.13420725074308	up
CH0200040	787	1222	1126	1639	2153	2819	74.559799	96.582283	86.779305	157.355865	201.523636	249.575119	8.76261502488848e-05	1.08153413859431	up
CH0200049	554	590	609	231	228	271	11.658421	10.342981	10.42014	4.912536	4.731021	5.314856	1.14939977648068e-08	-1.15705561766236	down
CH0702963	5698	6269	6516	1613	1608	1673	133.27507	122.200272	123.875565	38.211823	37.132931	36.529186	2.89442673234193e-92	-1.83276865438353	down
CH0503280	2389	1669	2837	774	599	975	60.990311	35.49876	58.864048	19.998766	15.082426	23.231888	3.36919634247179e-05	-1.36617773177684	down
Crassostrea_hongkongensis_newGene_6001	732	1244	1281	265	655	280	23.95252	33.929131	34.083538	8.7672	21.180731	8.536994	0.0313810547997555	-1.12576238822906	down
CH0900068	367	309	314	67	130	131	17.724031	12.440223	12.327291	3.252671	6.192622	5.908411	0.00243733337691361	-1.3326655489131	down
CH0200562	18246	7568	15962	503	309	505	1523.041992	526.527161	1083.064575	42.500916	25.398384	39.303356	7.30067694097284e-33	-4.21915478722664	down
Crassostrea_hongkongensis_newGene_7738	32	33	11	62	209	152	1.532643	1.296936	0.297886	2.942083	10.090753	6.975746	0.0200946619370192	1.53643973023505	up
CH0702448	209	212	359	111	52	51	16.028389	13.599533	22.452272	8.59754	3.892378	3.617478	0.0156316999554034	-1.36293483094796	down
CH0203297	1535	4597	3347	635	735	655	132.060989	329.65094	234.089508	55.317001	62.402473	52.567554	2.37864093553873e-07	-1.87039726895217	down
CH0200362	69	33	58	150	158	307	1.474843	0.585767	1.003918	3.244804	3.336152	6.134621	0.00870470015060256	1.48421379495661	up
CH0801305	115	125	38	384	262	1380	5.901268	5.334718	1.565287	19.977797	13.302457	66.253395	0.0049343404088086	1.75622438161888	up
CH0601722	26	71	118	0	0	4	0.56944	1.335961	2.154417	0	0	0.083389	0.0352167383774553	-1.42257492718921	down
CH0403375	966	1086	795	2379	1890	2537	35.143665	32.927872	23.510147	87.70475	67.916229	86.193695	1.27085202671394e-06	1.24418944100106	up
CH0201107	265	336	363	127	60	30	11.883623	12.560096	13.241762	5.760502	2.637507	1.241698	0.0180970563231544	-1.45214901727285	down
CH0402815	5238	5776	6014	1574	1844	1515	380.26001	349.528992	354.900726	115.748322	132.150146	102.63221	2.5267455778161e-34	-1.6846602353914	down
CH0501248	9346	13498	17381	3771	3910	5161	205.172989	246.965225	310.16394	83.836578	84.745361	105.770607	3.06279427621624e-11	-1.49211966481233	down
CH0503500	58	85	54	615	148	189	0.346527	0.428992	0.266288	3.781947	0.885339	1.068484	0.0134253369910743	1.56268347283627	up
Crassostrea_hongkongensis_newGene_17588	192	196	97	28	18	25	3.648561	3.105319	1.48817	0.530911	0.330651	0.442211	9.54224786372145e-05	-2.01543922618406	down
CH0401865	954	900	2584	3343	4183	8518	1.108832	0.872123	2.441828	3.937348	4.802745	9.246119	0.0018461138179289	1.5524124098955	up
CH0201800	164	156	74	888	1127	816	7.984703	6.301322	2.909853	43.821007	54.205421	37.115677	8.84156268211153e-10	2.42590181406461	up
CH0201808	136	147	305	65	84	53	6.433999	5.795733	11.79373	3.127445	3.901646	2.315569	0.0494333469759613	-1.14642574765183	down
CH0101511	389	764	961	292	209	348	15.500882	25.433435	31.180025	11.776987	8.233735	12.972642	0.0254761135394096	-1.05327219357886	down
CH0302869	461	717	860	298	285	246	21.192642	27.482866	32.156292	13.874979	12.938396	10.528738	0.000637655439529369	-1.1112474537969	down
CH0400291	9374	4467	6673	994	637	1752	16.344685	6.491437	9.457321	1.754906	1.096285	2.851011	6.26300863799391e-07	-2.12689869480549	down
CH0400295	2298	1981	1499	4466	2987	4943	112.375938	80.734245	59.601772	221.272049	144.242722	225.722092	0.00495781404503044	1.04073011480745	up
CH0400294	948	1569	1135	2739	3838	4330	41.425423	57.130863	40.302536	121.240425	165.61644	176.616562	8.66478607195553e-10	1.55248929115136	up
CH0300292	192	230	168	357	429	582	3.112706	3.106684	2.216152	5.862455	6.85962	8.81734	0.00128542742708079	1.15103502464896	up
CH0302478	117	173	153	48	38	32	4.986904	6.153832	5.290326	2.065265	1.601194	1.257932	0.000568391316862734	-1.53383662736569	down
CH0602136	73	66	84	154	229	183	1.924167	1.462866	1.805037	4.126831	6.009249	4.531171	0.00206946521072832	1.2421647803833	up
Crassostrea_hongkongensis_newGene_6083	194	202	310	107	84	91	4.284516	3.721885	5.577274	2.396409	1.819649	1.874037	0.00960556195503136	-1.09607423085567	down
CH0100156	33	89	140	7	19	16	1.233631	2.853086	4.357777	0.259099	0.698878	0.559888	0.0282640900770497	-1.4931363300935	down
CH0900351	664	802	839	1720	2291	1062	14.796164	14.901208	15.203056	38.85651	50.458961	22.094296	0.00528359870210745	1.09427300882698	up
CH0303253	390	319	369	542	2462	838	4.625752	3.146594	3.554888	6.50438	28.842888	9.272362	0.0182484679834753	1.39847767342933	up
CH0302278	523	701	872	189	149	132	25.270863	28.26124	34.295654	9.232126	7.115223	5.945751	4.13720148215018e-10	-1.88808855100642	down
CH0403466	835	757	706	1305	1627	1843	27.757938	20.97727	19.093201	43.957729	53.442055	57.222095	3.36919634247179e-05	1.04871554840884	up
CH0603576	1334	1240	1474	237	178	208	43.422131	33.644493	39.019043	7.801265	5.71034	6.315493	2.64432268128724e-29	-2.49736924821044	down
